# Supplementary material for: Astrocytic phagocytosis is a compensatory mechanism for microglial dysfunction
Source: EMBO J. 2020 Sep 22;39(22):e104464. doi: 10.15252/embj.2020104464 (PMC7667883; doi:10.15252/embj.2020104464)
Supplement: Supplementary file 3 — Table EV1 [file EMBJ-39-e104464-s003.xlsx]

## Sheet: Counts per million (CPM)
Table EV1 RNA-seq analysis of isolated hippocampal astrocytes in Siglechdtr/dtr mice 2 days after PBS or DT administration.
Gene	p-value	q-value	log2(fold-change)	PBS #1	PBS #2	PBS #3	DT #1	DT #2	DT #3
Serpina3n	1.3664e-147	3.33688e-143	3.45615	19.1071	16.1279	20.5318	227.967	199.419	182.924
Mdm4	1.84695e-62	2.25522e-58	-1.91038	103.317	107.62	108.401	30.5964	28.8551	25.4715
A2m	4.89496e-46	3.98466e-42	2.17649	22.3761	15.9169	17.1788	89.5631	85.8179	74.8008
C4b	2.89787e-43	1.76922e-39	1.72891	233.291	212.496	223.783	838.061	726.609	654.627
Gfap	3.98492e-42	1.94632e-38	1.92377	930.816	974.729	1146.15	4214.01	3846.6	3517.78
Osmr	1.66186e-41	6.76405e-38	1.6137	50.5993	59.0553	63.9381	192.308	178.395	160.68
C4a	4.34538e-37	1.51598e-33	1.88965	13.5822	11.6362	13.9635	48.9717	49.2616	46.5815
Aspg	1.469e-36	4.48429e-33	2.27898	5.34079	6.96364	6.88988	35.2666	31.6171	26.6056
Itgam	4.39675e-35	1.19303e-31	-3.15249	12.5693	17.6352	17.5462	1.65858	1.39726	2.35525
Gldn	2.22365e-33	5.43037e-30	4.76629	0.0920825	0.271311	0.413393	8.99123	6.85633	5.80088
Ctss	3.67878e-33	8.16722e-30	-2.15698	27.2564	36.5365	37.8025	8.16194	8.09112	6.49873
Serpinf2	2.29442e-32	4.66934e-29	5.55667	0	0.271311	0	6.59066	4.64671	5.36473
Cx3cr1	7.421e-32	1.39406e-28	-3.01294	13.1218	22.3681	18.9242	1.78952	2.76203	2.13717
Timp1	3.9744e-28	6.93277e-25	9.32248	0	0	0	3.53539	2.89201	2.96586
Cd44	1.54406e-26	2.51384e-23	1.73296	11.7866	15.8566	17.2706	51.4159	47.4744	50.6378
Csf1r	3.59062e-26	5.4804e-23	-1.74977	25.2306	28.8192	31.1423	9.16582	8.48106	7.67636
Lyve1	1.95137e-25	2.8032e-22	3.3511	1.05895	0.693349	1.37798	11.3045	12.7378	7.32743
Sbno2	1.06465e-23	1.44443e-20	1.53475	21.1329	24.0864	24.8495	65.0773	80.5213	57.3982
Cxcl5	1.8415e-20	2.36691e-17	2.50787	2.30206	2.0499	1.88323	14.0979	13.2253	8.15613
Glycam1	2.87921e-19	3.51566e-16	3.97941	0	0.391893	0.275595	4.27738	4.02931	3.22756
Mrc1	2.56844e-18	2.98686e-15	1.47571	16.6669	11.3046	16.9491	44.0396	40.3256	40.0828
C3	1.28338e-17	1.42461e-14	1.35375	13.3059	14.6206	13.3204	33.0406	30.8373	41.7838
Slc14a1	1.9984e-17	2.12187e-14	0.917598	131.172	133.605	141.748	278.335	249.688	239.886
Cebpd	2.68275e-17	2.72981e-14	1.63895	30.7556	18.208	25.1251	90.2615	79.8064	60.1896
Slc5a3	1.82771e-16	1.78538e-13	1.11797	50.231	61.889	60.7687	147.002	125.039	103.413
Ggta1	1.49774e-15	1.40678e-12	1.16249	24.7242	19.052	23.5634	52.638	46.0122	51.8154
Wfs1	1.99869e-15	1.80778e-12	0.877364	48.9879	45.4897	43.1766	85.7222	87.3127	79.773
Dbndd2	4.6625e-15	4.06654e-12	0.967195	36.0043	41.1186	38.3537	72.1917	81.2037	72.4892
Stat3	6.74754e-15	5.68213e-12	0.977997	144.708	149.1	118.368	243.2	303.011	265.794
Hgf	1.97319e-14	1.60624e-11	1.11372	17.7719	19.2329	18.8323	44.476	39.3508	37.1169
Siglech	2.1454e-14	1.69009e-11	-8.43333	0.966866	2.14034	1.92917	0	0	0
Selplg	5.6298e-14	4.29641e-11	-3.45573	5.06454	6.63204	7.07361	0.218234	0.29245	1.22124
Plce1	7.60423e-14	5.62736e-11	0.856261	129.79	104.123	107.528	201.124	213.066	203.641
Il1r1	1.30295e-13	9.35866e-11	1.23515	13.5361	9.76718	10.7023	27.4975	27.3928	24.9045
Ip6k3	8.86259e-13	6.14222e-10	1.69646	3.77538	2.68296	2.80188	9.29676	11.3406	9.2029
Gm4724	9.0545e-13	6.14222e-10	3.65898	1.61144	0.512476	2.1129	12.2211	32.1695	8.46144
Tnfrsf1a	1.51814e-12	1.00201e-09	1.03077	31.0778	23.6643	31.6475	57.2209	62.2594	56.6131
Plau	1.86116e-12	1.19609e-09	1.62091	3.45309	3.91893	3.49087	13.8797	9.84583	9.85714
F13a1	3.06308e-12	1.91804e-09	1.40214	5.70912	4.58213	5.37411	12.1774	15.4999	13.5209
Ccl2	6.23711e-12	3.80791e-09	2.82252	0.73666	0.542621	0.18373	4.0155	2.69704	3.83818
Met	4.39784e-11	2.6195e-08	1.73912	1.74957	2.62267	2.34256	7.76912	6.17395	8.72313
Plcxd1	2.49707e-10	1.45193e-07	-2.16263	4.88037	4.79315	4.27172	0.829288	1.55973	0.654235
Grm5	3.01552e-10	1.7126e-07	0.841122	31.9987	37.682	38.6293	64.4663	70.9679	58.6194
Fcgr2b	3.29964e-10	1.83138e-07	2.34503	0.506454	1.47714	1.37798	7.63818	4.32177	5.45196
Il13ra1	3.39326e-10	1.84148e-07	0.998783	14.8713	12.7215	17.2706	30.2472	27.5878	31.6214
Tgm1	4.41461e-10	2.34368e-07	3.79494	0.0920825	0.211019	0	1.70222	1.85219	1.30847
Ccl12	1.16864e-09	6.07219e-07	2.47219	0.322289	1.23597	0.73492	4.1028	3.31444	5.80088
Gm10790	1.64776e-09	8.38332e-07	-4.83231	1.24311	1.11539	1.46984	0	0	0.130847
Chil1	2.10725e-09	1.05023e-06	0.804224	36.0503	41.3899	39.7316	78.4332	64.729	61.6289
Cxcl1	3.38843e-09	1.65498e-06	2.2585	0.73666	0.422039	0.688988	3.01163	2.43709	3.27117
Slc22a4	7.21766e-09	3.45612e-06	0.895564	19.9819	18.7506	17.2247	40.3296	34.3142	29.4842
Pros1	1.0623e-08	4.98895e-06	0.579048	67.9109	62.9441	72.2059	100.213	98.8807	104.067
4632428N05Rik	1.19632e-08	5.45698e-06	-0.778302	41.5292	39.6716	43.2684	23.6129	25.5407	23.3344
Tmem119	1.20665e-08	5.45698e-06	-2.41773	2.76248	3.88879	5.23631	0.480114	0.454923	1.30847
Igfbp5	1.41347e-08	6.27606e-06	0.663821	342.225	325	308.988	577.054	479.683	489.935
Snurf	1.54539e-08	6.73929e-06	6.9603	0.0460413	0.0602912	0.0459325	8.81664	12.1854	0.0436157
Tmem176a	1.90898e-08	8.17882e-06	0.827841	18.7848	19.9865	21.6802	40.2423	32.6245	34.5
Gpr34	2.65955e-08	1.11981e-05	-1.76236	3.45309	3.79835	5.14444	1.3967	1.23479	1.00316
Icam1	2.88997e-08	1.1962e-05	1.0762	5.38683	6.39087	7.53293	14.0106	13.2902	13.4336
Slc39a1	3.57771e-08	1.45619e-05	0.564753	69.5223	64.6322	72.6193	108.942	98.5882	98.1788
Evi2b	4.48778e-08	1.79666e-05	4.21255	0	0.361747	0	2.22598	4.74419	0.915929
Chl1	4.90521e-08	1.9321e-05	0.606335	62.0176	70.2092	79.3714	104.403	104.795	112.965
Reln	5.1016e-08	1.97756e-05	-0.615413	132.599	129.897	159.983	97.5941	89.2298	88.8887
Irgm1	5.82661e-08	2.22331e-05	0.847619	22.0077	18.0271	23.3797	37.5362	41.5279	34.7617
Neto2	6.14188e-08	2.30755e-05	0.879072	9.4845	9.58631	10.0592	17.8515	17.7095	18.0133
Clip3	9.99672e-08	3.69894e-05	0.576072	113.446	101.621	103.899	169.262	160.653	145.458
P2ry12	1.0224e-07	3.72656e-05	-0.956946	17.1734	17.9366	17.8678	10.5625	9.26093	7.45828
Hexb	1.05304e-07	3.78181e-05	-0.721381	57.4595	66.9233	61.0443	42.9921	33.7618	35.8521
Flot1	1.09115e-07	3.86188e-05	0.644488	42.1277	38.9783	45.4273	67.8271	65.0864	64.7256
S100a6	1.37333e-07	4.79114e-05	0.890691	14.457	15.0427	15.2496	33.8699	23.0061	26.213
Hspb6	1.58106e-07	5.43819e-05	0.994645	8.01118	6.99378	5.7875	14.1852	13.5827	13.6953
Flnc	1.85008e-07	6.2751e-05	0.842511	22.3761	21.946	23.839	38.9766	34.2817	49.024
Tmem176b	1.88051e-07	6.29095e-05	0.624195	95.6737	116.573	107.298	186.459	154.024	152.349
Dkk3	2.01184e-07	6.63935e-05	0.566065	331.451	321.081	321.757	516.297	458.465	467.691
Csf1	2.04998e-07	6.67501e-05	1.05546	73.3437	33.8535	60.9525	104.665	124.064	120.292
Lypla2	2.16062e-07	6.94268e-05	0.712204	26.9802	26.7995	23.3337	41.1589	43.4126	41.8274
Adnp	2.82087e-07	8.94654e-05	1.48075	45.1204	24.4782	13.9176	82.2305	73.6	77.1997
F5	3.68486e-07	0.000115369	1.41416	8.88596	20.1071	9.69176	43.865	34.4766	25.2098
Hmox1	3.8424e-07	0.000118779	1.07982	7.68889	4.8233	6.33869	12.7012	14.2001	12.6922
Rgl1	6.01884e-07	0.000183733	0.529436	148.161	132.912	133.434	208.239	202.246	187.678
Cpne8	6.80809e-07	0.00020526	0.974536	6.86015	11.0634	10.197	18.7681	19.4967	17.1846
Cd68	7.55548e-07	0.000225015	1.24912	3.13081	2.98442	2.89375	8.86029	5.81651	6.80404
Tnfrsf12a	7.77527e-07	0.000228771	1.80771	0.598536	0.844077	1.65357	3.92821	3.41192	3.44564
Parp3	8.30736e-07	0.000241517	0.829662	11.188	11.9377	13.1826	24.4422	20.9914	19.1037
Gpr17	9.84095e-07	0.000282736	-0.857254	71.0877	49.8006	61.5955	29.5925	28.8226	42.3072
Igsf10	1.02112e-06	0.000289963	0.796083	12.5693	11.2745	10.9319	20.2084	20.634	19.4962
Mpeg1	1.20205e-06	0.000337416	-1.39513	4.05163	4.88359	5.23631	1.83316	1.52724	2.04994
Apln	1.38395e-06	0.000384061	-0.518851	125.831	106.203	106.747	81.1393	80.3913	74.8008
Olfml3	1.74701e-06	0.000479368	-1.07792	8.05722	8.41063	9.92143	3.44809	4.35426	4.66688
Slc2a5	1.81612e-06	0.000492795	-4.07623	0.828743	1.74845	1.05645	0.218234	0	0
Vim	2.10543e-06	0.000565019	0.636807	234.856	295.789	327.315	456.196	403.451	474.538
Ptx3	2.17367e-06	0.000576992	1.78737	0.552495	1.68815	1.56171	5.28126	4.80918	3.22756
Yaf2	2.20194e-06	0.00057821	-0.697263	60.8665	46.3338	56.497	37.6235	30.4148	32.8862
Socs3	2.4592e-06	0.000638895	0.811544	11.0959	12.9023	16.4438	23.8748	24.6633	22.3748
Strip2	2.54183e-06	0.000653412	0.974827	6.21557	5.27548	5.6497	10.5625	13.0953	9.90075
Gfpt2	2.74394e-06	0.000698019	0.767178	14.457	16.4294	13.596	27.3229	27.4253	21.0664
Trip4	2.79215e-06	0.00070296	-0.587331	65.9771	61.1956	55.119	38.5401	41.333	41.4349
Fcna	3.15075e-06	0.000785147	3.65874	0	0	0.36746	1.74587	1.59223	1.09039
Kif18a	3.25779e-06	0.000803622	1.3196	1.97977	1.83888	2.66409	6.02325	5.62154	4.4488
S100a10	3.44808e-06	0.000830517	0.692098	31.8145	39.7922	39.3182	70.7514	55.4356	53.2111
Epn2	3.46047e-06	0.000830517	-0.766225	123.851	117.779	71.0576	62.1966	62.1619	59.5354
Nfasc	3.46885e-06	0.000830517	0.641386	95.7198	88.387	63.8921	123.258	137.777	125.875
Aldh1l2	5.13418e-06	0.0012173	0.994663	7.41264	8.89296	12.4936	23.5692	17.482	16.3123
Fcrls	5.68378e-06	0.00133465	-1.32717	4.83433	8.9834	7.90039	2.13869	3.11947	3.40202
Kirrel2	6.60629e-06	0.0015365	-0.608263	58.7026	55.6187	61.917	44.6506	35.6464	35.3287
Gpnmb	6.86449e-06	0.00158149	0.985736	8.01118	10.5208	12.0343	26.5372	18.1969	15.8761
Endou	6.95855e-06	0.00158818	1.35235	1.3352	1.98961	2.38849	5.58678	4.90667	4.14349
Dok2	8.17813e-06	0.00184924	4.35152	0	0	0.137798	1.13482	0.747373	0.915929
C1rl	8.26109e-06	0.00185086	2.65611	0.184165	0.241165	0.0918651	1.22211	1.13731	1.09039
Cd9	8.64471e-06	0.0019192	0.563051	53.8683	54.4731	61.8711	97.987	72.4627	81.0815
Ikzf1	1.00098e-05	0.00219417	-1.74176	2.07186	2.11019	2.02103	0.480114	0.584901	0.785082
Ccl7	1.00629e-05	0.00219417	3.54438	0.552495	0	0	2.61881	2.27461	1.30847
Lgals3bp	1.17285e-05	0.00253471	0.49891	64.5498	51.5792	58.7477	86.5079	79.3515	81.0379
Npr3	1.36665e-05	0.00292763	1.04357	3.40705	4.94388	3.26121	8.51112	8.48106	7.15297
Fam167a	1.42508e-05	0.00302626	0.751472	9.62262	11.2142	9.7377	16.3239	15.9548	19.3654
Ctnnbip1	1.52834e-05	0.00321755	-1.821	54.3287	60.6228	10.3348	12.0029	11.9905	11.4709
Ndnf	1.68611e-05	0.00351935	-0.629771	61.6953	63.4264	83.5513	48.0114	39.9357	46.9304
Piezo2	1.73008e-05	0.00358054	6.97012	0	0	0	0.654701	0.519912	0.654235
Vwa5a	2.03107e-05	0.00416812	0.419521	88.6294	89.4722	90.533	125.572	118.897	114.84
Rasal3	2.18082e-05	0.00443815	-2.71373	1.24311	1.35655	1.14831	0	0.357439	0.174463
Adamtsl3	2.22041e-05	0.00448138	0.999405	6.5839	10.4907	10.9319	24.093	14.0701	18.0133
Nfix	2.25143e-05	0.00450674	0.723188	229.331	136.831	140.278	288.592	293.393	253.8
Bcl3	2.4399e-05	0.00483392	1.81348	0.782701	0.361747	1.05645	2.35692	3.21695	1.9627
Man1a	2.45447e-05	0.00483392	0.696515	20.4884	26.7392	30.7748	45.218	38.116	43.1795
Pcdh15	2.75817e-05	0.00538859	-0.593345	28.5916	26.8296	27.9729	17.2405	19.1717	18.7983
Cldn5	2.99953e-05	0.00581361	-0.571842	85.8669	104.605	129.254	74.1558	65.2814	75.7168
Nln	3.13734e-05	0.00603284	0.46629	63.3988	67.4358	55.0731	89.8687	86.5328	80.6453
Txnrd1	3.24452e-05	0.00619019	0.429884	56.2624	60.7736	62.1467	81.052	82.536	77.8103
Sulf1	3.31238e-05	0.00627067	1.09965	9.89887	16.972	7.25734	28.6323	26.3855	18.4494
Serping1	3.63129e-05	0.00682153	1.04721	6.81411	3.40646	6.29276	11.3045	10.6257	11.9507
Ngfr	3.82392e-05	0.00712855	1.54247	1.01291	0.844077	0.780853	3.49174	2.3396	1.87547
Cbr2	3.97476e-05	0.0073536	3.47962	0	0	0.826785	3.3608	3.5419	2.09355
Rasgrp1	4.17171e-05	0.00765995	0.561759	41.1609	53.1166	57.9668	71.537	74.6398	78.639
Gsn	4.21369e-05	0.0076793	0.714206	73.4818	105.57	125.763	200.208	141.416	158.587
Csf3r	4.39795e-05	0.00795574	-1.76536	1.38124	1.86903	2.71002	0.567408	0.487417	0.69785
Il10ra	4.75655e-05	0.00854116	-1.27883	2.9006	3.46675	3.76647	1.52764	1.10481	1.57016
Col16a1	4.82023e-05	0.00859233	0.511647	71.8244	59.3869	55.5324	87.8609	98.8807	79.2933
Chia1	5.12398e-05	0.00906758	3.705	0	0.180874	0	0.567408	0.812362	1.57016
Mef2b	5.20333e-05	0.00914177	3.32931	0	0.241165	0	0.785642	1.07232	1.09039
Rsc1a1	5.31945e-05	0.00923006	1.85723	1.15103	3.31602	0.780853	4.1028	5.65404	9.63906
Kdr	5.32918e-05	0.00923006	-0.622142	87.9848	89.2913	136.557	62.8077	66.3862	74.6264
Gdf10	5.4076e-05	0.00929993	-0.58146	29.8347	25.8047	28.5241	19.7283	17.612	18.8856
Slc7a8	5.59761e-05	0.00955938	0.947325	3.72934	4.55199	5.97123	10.257	9.09845	8.11251
Wdr72	5.90495e-05	0.00997663	7.08923	0	0	0	1.00388	0.844856	0.130847
Celsr2	5.92364e-05	0.00997663	0.426784	206.541	192.118	204.538	289.902	259.533	261.345
Mfap3l	6.10186e-05	0.0101451	0.452408	436.793	454.506	423.085	639.119	601.278	558.193
Hmga1-rs1	6.10674e-05	0.0101451	0.938525	8.65576	5.75781	4.63919	11.4355	11.6005	13.4336
Siglec1	6.67573e-05	0.0110154	2.16771	0.184165	0.391893	0.229663	0.916582	1.59223	1.26485
OTTMUSG00000016609	6.7378e-05	0.0110432	-0.99514	29.1441	22.7298	33.4848	9.82052	11.633	21.3717
Angpt1	6.87028e-05	0.0111853	0.542822	46.3635	57.6384	49.4693	85.3731	73.2425	65.2054
Bin2	6.99314e-05	0.0113099	-1.42729	3.22289	3.4366	4.91478	2.00775	0.844856	1.48293
Adamts1	7.26956e-05	0.0116796	0.555964	62.6622	64.0896	89.0632	105.494	117.792	93.73
Pdgfra	7.3666e-05	0.0117581	-0.540741	152.995	105.208	134.628	86.3769	83.9332	99.6182
Lilrb4a	7.98529e-05	0.0126629	2.02111	0.0920825	1.14553	0.505258	2.83704	2.43709	2.13717
Ncf1	8.15644e-05	0.0128509	-1.31075	2.85456	4.79315	5.14444	1.35305	1.59223	2.2244
Cxcl12	8.34444e-05	0.0130628	-0.581317	121.319	101.169	154.195	73.5011	82.4385	95.6927
Slco1c1	8.70061e-05	0.0135336	-0.419191	288.541	310.771	331.817	231.11	225.902	239.363
Mrps6	9.50871e-05	0.014697	0.615904	13.5822	17.7256	16.2601	26.7118	23.266	23.1163
Lgi4	9.73096e-05	0.0149459	0.416348	167.314	170.232	156.951	235.3	220.637	204.078
Map3k14	9.92496e-05	0.0151486	0.563934	22.6983	21.4034	21.7261	33.3461	35.2565	28.6119
Comt	0.00010119	0.0153489	-0.888257	30.4793	66.4711	64.3974	30.029	28.4977	28.6991
Slc39a14	0.000103409	0.0155885	1.11562	33.1957	13.656	16.0305	35.7903	39.9357	60.3641
Matn4	0.00010659	0.0159695	-0.872435	10.3593	7.65699	10.2889	5.15032	4.45174	5.8445
Pdlim4	0.000111972	0.0165989	0.575055	30.8476	29.1207	22.7366	40.6788	43.2826	39.2977
Slc1a4	0.00011215	0.0165989	0.433994	351.157	306.038	324.697	473.524	432.144	420.717
Mamdc2	0.000114818	0.0168914	0.645914	10.4974	10.8524	9.18651	16.6731	15.8898	15.3091
Emp1	0.000117996	0.017255	0.93736	5.06454	4.19024	4.91478	8.51112	7.01881	11.6018
Cldn2	0.00011915	0.01732	1.42566	0.920825	2.53223	1.14831	3.75362	5.19912	3.66372
Lbp	0.000127085	0.0183531	0.771405	22.1458	25.4731	19.9806	28.7632	35.3215	51.4665
Dnah11	0.00012776	0.0183531	0.658039	38.2603	43.7413	36.4704	50.6739	54.9482	81.5177
Ltbp4	0.000131115	0.0187248	-0.567347	72.9754	67.6769	101.832	49.1462	56.7354	57.6163
Msr1	0.000133177	0.0189088	2.50148	0	0.422039	0.459325	2.92433	1.29978	0.959544
Nek6	0.000140778	0.0198725	0.503019	27.9931	30.8088	28.3863	40.897	43.9	38.8179
Naprt	0.000146262	0.020528	0.5327	23.8954	25.5936	23.4715	37.318	35.3865	32.9298
Pdpn	0.000149302	0.0208349	0.390561	122.654	113.468	110.1	155.95	150.027	147.857
Akna	0.000154225	0.0213996	0.535118	21.3171	24.1466	25.217	34.9174	30.9022	36.7244
Cnn3	0.000165881	0.0228868	0.402513	363.634	368.168	360.295	502.418	461.487	479.729
Stk40	0.000174215	0.0239018	0.432024	53.8222	48.5646	50.2961	68.5254	71.4554	65.8596
Dnah10	0.000178996	0.0244023	0.623216	41.5292	41.7818	47.2186	55.5187	58.4251	87.1441
S100a16	0.000180588	0.0244023	0.402919	66.8979	65.6873	76.5695	88.0792	90.0422	98.3097
Tinagl1	0.000180862	0.0244023	-0.702434	15.4238	13.9876	17.0869	7.81277	9.71585	10.9911
Etv5	0.000185337	0.0248688	-0.383979	218.143	222.053	217.536	176.464	168.906	158.674
Gfra1	0.000188246	0.0251211	1.60758	7.13639	10.7017	8.68125	13.1377	13.0953	54.7376
Ccdc40	0.000193474	0.0256784	0.645106	35.8661	39.0989	36.792	44.5197	54.3308	76.0221
Gm13293	0.000198486	0.0261247	1.32459	1.19707	1.29626	1.92917	4.6702	4.0943	2.26801
BC022687	0.000198976	0.0261247	0.745586	5.98536	5.36592	5.23631	9.25311	9.29342	9.24652
Asap3	0.000217657	0.0284246	0.619423	11.6945	10.2495	11.2075	17.8079	17.5795	15.4399
Cebpb	0.000245209	0.0318524	2.09427	10.2672	1.47714	1.19425	15.7565	20.0491	19.2781
Havcr2	0.000247361	0.031962	-1.71527	2.16394	1.56757	1.10238	0.611055	0.422428	0.436157
Cela1	0.00025084	0.0322409	2.71427	0.276248	0	0.321528	1.52764	1.42976	0.785082
Stom	0.000256322	0.032773	0.375502	60.8665	62.2507	59.5745	82.9288	78.7341	75.4115
Ace	0.00026868	0.0341742	0.92532	10.2672	16.1882	8.22192	27.7157	22.7461	15.658
Rgs10	0.000271888	0.0343745	-0.850239	5.75516	6.93349	7.11954	4.05915	3.5419	3.40202
1700003M02Rik	0.000273071	0.0343745	0.656346	12.6613	15.8867	15.0659	19.2482	21.2839	28.3502
Ptges	0.000274707	0.0344031	0.628782	10.4974	11.4252	13.7798	19.641	19.1068	16.3995
Cacng5	0.000281349	0.0350552	0.95265	3.45309	3.13514	2.1129	5.49949	5.39408	6.01896
Rsph4a	0.000284069	0.0352145	0.590739	47.8829	62.311	56.9563	67.6088	75.3872	108.952
Inpp5d	0.000287698	0.035382	-0.823879	7.55077	11.6362	12.0803	6.15419	5.49157	6.06258
Ctsc	0.000288318	0.035382	0.79465	8.51763	9.25471	10.1052	21.7797	12.4454	14.2187
Tnf	0.000309492	0.0376297	2.25242	0	0.271311	0.73492	1.61493	1.7872	1.3957
Tprkb	0.000309715	0.0376297	-0.398319	337.713	311.856	285.976	237.002	248.973	223.792
Camkk2	0.000315977	0.0382003	0.577362	16.6209	21.4335	17.1328	24.4422	30.3173	27.7396
Slc4a10	0.000329435	0.0396312	0.617139	23.3429	32.3463	22.1854	42.7738	42.3403	34.5872
Aebp1	0.000337125	0.0403575	0.665482	29.8808	33.3712	29.8102	38.4091	42.8277	66.5139
Hmcn1	0.00034197	0.0407378	-0.543394	49.9087	51.127	71.7466	39.2821	38.6034	40.6062
Zfp703	0.000363194	0.0430561	0.518285	26.2435	22.7298	20.3022	32.9097	33.0144	33.2787
Dsc3	0.00037646	0.0444132	0.863961	8.37951	9.73704	8.54345	13.094	12.023	23.5525
Ccdc103	0.000379132	0.0444346	0.774963	5.06454	4.58213	5.5119	8.46747	9.81333	7.54551
Fosb	0.000380281	0.0444346	-0.580921	55.4797	60.1707	87.7311	43.6904	44.29	47.9336
Ccr5	0.000388392	0.0451663	-2.9976	0.460413	1.77859	1.51577	0.392821	0	0.0872313
Slc19a3	0.000393831	0.0455817	-0.633986	14.503	17.4845	20.5778	11.8719	10.7232	11.2965
Nlrc5	0.000397536	0.0457936	0.945907	2.07186	3.49689	3.39901	5.4122	6.36892	5.5828
Dst	0.000416916	0.0478005	0.484516	1991.24	1554.55	1976.66	2719.67	2473.15	2533.5
Ppap2a	0.000436106	0.049767	0.477213	22.8825	22.0967	23.7471	31.5566	32.1695	31.883
Tnfaip8l2	0.000455587	0.0517484	-1.84312	1.05895	1.44699	1.24018	0.392821	0.227461	0.436157
Arhgap4	0.000467151	0.0526215	-1.24007	2.71643	2.41165	2.75595	0.698348	1.13731	1.48293
Pdia4	0.0004679	0.0526215	0.388499	373.855	375.373	390.932	527.515	457.425	507.643
Cfap44	0.000469738	0.0526215	0.587985	41.6673	55.1966	37.8484	57.0027	64.2741	81.5177
Cebpa	0.000474327	0.0528929	0.528682	21.6394	18.3587	17.5462	29.5925	28.4002	24.9482
S1pr3	0.000484433	0.0537742	0.548725	37.3395	25.4429	31.7853	42.6429	44.9074	50.5505
Steap4	0.000492252	0.0539936	1.23833	1.10499	1.20582	0.688988	2.44422	2.04715	2.70417
Fcgr3	0.000492963	0.0539936	-1.06754	4.2358	4.58213	6.88988	3.27351	2.04715	2.18078
Nckap1l	0.000493042	0.0539936	-1.02331	3.59122	5.90854	5.00665	2.48787	2.07965	2.61694
Hes1	0.000500617	0.0545784	-0.459366	42.6342	44.5251	50.8932	34.3064	34.2492	31.7958
Atp2b3	0.000507223	0.0550528	0.794341	16.5288	33.8535	19.9806	43.3849	45.1023	33.8457
Relb	0.000533219	0.0576183	0.928136	3.6833	3.64762	4.22579	9.64593	5.19912	7.19658
Eif1a	0.000535673	0.0576285	0.556661	11.0499	11.9678	12.5396	17.4151	16.9946	17.926
7420461P10Rik	0.000563448	0.0603507	2.97266	0.598536	0	0	1.48399	1.46225	1.61378
Creb5	0.000569451	0.0607273	0.90018	2.30206	2.68296	3.5368	4.97573	5.49157	5.40834
Cntfr	0.000577481	0.0613159	-0.558281	237.251	182.924	199.072	116.668	121.042	182.837
Cav2	0.0005822	0.0615493	0.410236	55.7099	57.0054	69.2662	88.1664	75.4197	78.2029
Ptchd2	0.000588323	0.0619286	-0.387388	89.5502	80.0668	80.6116	71.1879	59.0425	61.1055
Drc7	0.000602647	0.0631641	0.558046	31.216	41.2392	32.704	45.218	47.117	62.7629
Cd109	0.000613749	0.0640528	0.61917	20.4884	23.8452	22.5069	31.6439	26.8079	44.4007
Dhrs3	0.000633124	0.0657937	-0.354231	146.918	136.952	140.554	116.144	103.56	112.354
Tubb6	0.000651614	0.0674282	0.757013	4.51204	4.31082	4.27172	6.45972	8.09112	7.54551
Gm16548	0.000689877	0.0710865	2.55588	0.184165	0.361747	0	1.92046	0.94234	0.610619
Klf4	0.000714635	0.0733281	-0.622633	44.2917	53.207	79.4173	39.0638	35.354	40.4753
Shisa5	0.000735152	0.0751178	0.422873	39.5494	40.3047	36.9757	49.8009	55.663	51.1612
Lrrc23	0.000739718	0.0751759	0.559309	26.2435	34.2153	27.2839	34.6555	44.4524	50.3761
Gm14434	0.000741877	0.0751759	-1.5501	14.6872	30.7787	15.1577	2.0514	5.97898	12.6922
Dnah9	0.000758603	0.0765531	0.544729	63.4449	71.9576	76.1102	83.4962	88.125	137.04
Sgpp2	0.000799698	0.0801697	-0.806048	8.05722	8.9231	13.6879	5.36855	6.56388	5.53919
2810459M11Rik	0.000801008	0.0801697	0.380201	127.534	121.638	105.231	160.227	160.913	140.137
Gatsl3	0.000811737	0.080912	-0.596322	14.6411	12.3899	12.1262	8.99123	8.67602	8.19974
Foxj1	0.000818932	0.0812973	0.576775	77.7637	92.4265	70.9658	94.1461	104.795	160.985
Eno4	0.000822323	0.0813035	0.59646	10.5895	11.2443	12.3099	14.7526	16.6047	20.2813
B3galt2	0.000844045	0.0831146	0.363949	88.6294	77.9867	90.1655	118.937	102.975	108.429
2410004P03Rik	0.000888968	0.0871867	0.643902	8.24138	10.0686	9.4621	13.7051	12.0555	17.7952
Tmem254c	0.000896187	0.0872862	2.05244	0.828743	0.48233	2.38849	2.31328	2.56706	10.3805
Fhad1	0.000897131	0.0872862	0.551836	22.33	29.2111	28.8456	35.2666	35.9389	46.7996
Irak2	0.000906123	0.0878112	-0.33192	94.7069	87.7841	85.3886	72.1044	69.4082	71.3116
1810041L15Rik	0.000929751	0.0897448	-0.427458	63.4909	52.6644	51.9497	40.9843	41.3005	42.6561
Lrrn3	0.000947721	0.0911193	-0.513906	24.9544	32.0749	32.6121	19.6847	20.0491	23.1163
Rnpc3	0.000961997	0.0921292	-0.376349	116.162	132.158	101.373	88.7775	92.7392	88.0164
Creg2	0.000972287	0.0927509	0.613857	24.1717	25.6841	23.2419	30.1163	32.4945	49.3729
Ampd3	0.000989958	0.0940691	0.393233	81.9534	94.5367	90.6708	134.607	114.576	101.843
Cchcr1	0.000997602	0.0941162	0.582939	10.8657	12.6913	11.4372	17.9825	19.8541	14.6112
Tsnaxip1	0.000998162	0.0941162	0.67026	7.78097	8.04888	7.44107	10.7371	10.9831	15.3963
Calml4	0.00102345	0.0959553	0.633558	11.4182	16.8514	16.1223	21.3433	19.4642	28.2629
Foxred1	0.00102552	0.0959553	-0.541576	23.2969	21.1924	18.8323	14.8835	15.9548	12.6049
Slc6a6	0.0010372	0.0966773	-0.436505	188.999	180.301	251.297	141.154	162.537	154.705
Ncam2	0.00106206	0.098618	0.332659	154.1	148.316	160.442	193.442	199.451	189.859
Dcun1d3	0.00107143	0.0991109	1.03946	17.5417	5.60709	7.44107	22.3908	21.1864	19.1037
Enox1	0.00109397	0.100815	0.540267	16.4367	19.9263	19.7969	30.3345	22.2587	29.2661
Lgr4	0.00111604	0.102462	-0.365858	459.722	437.835	457.855	386.623	332.548	332.657
Pcdha6	0.00112091	0.102524	-6.92643	0	1.02495	0.73492	0	0	0
Ccdc153	0.00113548	0.103468	0.563075	43.9234	58.6031	56.7726	64.9027	66.8411	103.805
Cd37	0.00116185	0.105478	-7.00708	0	0.633058	1.24018	0	0	0
Cxcl2	0.00117195	0.106001	2.39587	0	0.301456	0.321528	1.44034	1.49475	0.479772
Cfap126	0.00119325	0.107529	0.650197	17.4496	22.2475	17.3625	23.8311	25.4107	40.5189
Fxyd3	0.00120807	0.108465	0.639326	5.8012	5.8784	6.20089	9.68958	9.26093	8.89759
Mal	0.00121387	0.108585	-1.29033	46.1333	39.3702	48.5047	8.33653	36.2638	10.0752
Trem2	0.00122915	0.109345	-1.59401	0.874784	1.83888	2.48036	0.349174	0.617395	0.741466
Cxcl10	0.00123131	0.109345	2.23228	0.782701	0.783786	0	1.52764	1.29978	4.71049
Eps8l1	0.0012406	0.109444	-0.865423	14.2728	25.5032	14.1932	8.16194	13.6802	7.76359
Fas	0.00124139	0.109444	0.565036	10.9578	9.315	12.1262	16.1929	15.0124	16.6176
Kif27	0.00126426	0.110919	0.576677	13.9045	19.6851	18.0974	23.0891	23.1036	31.098
Aqp1	0.00126721	0.110919	1.43424	1.10499	1.59772	0.321528	3.57903	2.56706	2.2244
Cep128	0.00129036	0.112542	0.473227	18.6007	21.4938	18.8783	26.319	25.5082	30.2256
Smoc1	0.00131116	0.113949	0.491223	58.1041	42.8671	38.0781	62.8077	65.1189	67.4298
Sgk3	0.00132905	0.115095	-0.409746	42.6342	43.1384	43.3144	32.2986	34.4116	30.4001
Zfp280c	0.00135647	0.117054	-0.419013	54.0064	61.1353	50.0665	40.0677	39.4158	44.2263
Atp1b1	0.00136786	0.117622	0.3253	170.721	181.838	182.444	218.932	224.244	227.194
Nudt4	0.00137923	0.117824	0.438072	124.403	134.721	142.345	163.937	156.266	223.836
Calb1	0.00137987	0.117824	0.613752	19.9819	17.6955	18.0974	29.8107	20.0816	35.5468
1700047I17Rik2	0.00139716	0.118767	-0.843242	10.7276	15.2537	7.44107	7.50724	5.32909	5.88811
BC051019	0.00140063	0.118767	1.07082	2.07186	2.14034	1.14831	3.49174	2.9245	4.97218
B3gnt5	0.00141012	0.119157	1.10188	1.38124	0.934514	1.01052	2.40057	2.17713	2.52971
Atp6v0c	0.00141884	0.119481	2.26337	2.76248	26.4377	2.66409	97.2013	23.4935	32.7117
Cdhr3	0.00143479	0.120409	0.590915	28.96	32.5271	23.6093	34.8738	38.0185	55.4791
Dlx4	0.00144317	0.120698	2.528	0.138124	0	0.55119	1.3967	0.844856	1.61378
Irf9	0.00145262	0.121073	0.41081	30.6635	30.025	28.9834	41.3335	39.6433	38.2509
Myo7a	0.00149703	0.12435	0.375963	56.5847	56.8848	59.2989	66.6049	72.4302	85.1814
Atp1a1	0.00150673	0.124732	0.378248	150.831	188.44	193.514	224.563	222.327	245.774
Cd24a	0.00152391	0.125728	0.494125	54.0064	60.1707	58.8855	68.0889	69.1807	106.64
Ak7	0.00162224	0.13339	0.53213	49.5404	64.18	59.5745	66.0375	74.1849	110.566
Slc10a6	0.00163278	0.133806	6.36167	0	0	0	0.611055	0.194967	0.392541
Akr1b8	0.00164386	0.134264	1.06328	1.47332	1.50728	3.07748	4.45197	3.60689	4.53603
Efemp2	0.00165136	0.134426	0.449085	22.8365	20.3181	19.9806	28.5013	26.6455	31.0543
Ltbr	0.00165812	0.134528	0.424774	28.8679	31.5323	29.8102	43.9523	40.5856	36.6372
Maats1	0.0016882	0.136515	0.541249	24.8623	29.0302	32.1068	35.0483	37.5311	52.6441
Ptprb	0.00169981	0.136644	-0.479475	233.89	214.094	330.76	175.94	173.261	209.268
Fam216b	0.00170827	0.136644	0.554494	17.864	23.4533	20.8534	26.1008	27.0679	38.3382
Lcp1	0.00171311	0.136644	0.707972	3.91351	5.39607	4.17986	7.94371	7.18128	7.06574
Steap1	0.00171488	0.136644	1.36219	0.460413	0.844077	0.597123	2.18234	1.55973	1.26485
Snx10	0.00171777	0.136644	0.396263	31.7224	32.4367	33.6226	41.4208	44.4849	42.7433
Nme2	0.00176928	0.140047	0.430066	25.7371	24.7496	23.0122	35.703	30.3498	33.0607
D17H6S56E-5	0.00177202	0.140047	1.31183	0.782701	1.32641	3.12341	3.88456	3.57439	5.49557
Dnah5	0.00178261	0.140429	0.499229	65.0563	66.9836	75.9265	84.6311	79.514	129.887
Clic5	0.0018044	0.141689	-0.55255	23.481	22.3078	32.2446	16.4548	16.3447	20.3685
Adgrf4	0.00183362	0.143435	3.49464	0.184165	0	0	0.741995	0.909845	0.392541
Col6a5	0.00183838	0.143435	0.738743	34.2547	22.1269	24.2524	35.3539	34.0867	65.0746
Fgd2	0.00186083	0.144724	-0.963225	2.80852	2.74325	3.49087	1.57128	1.36477	1.70101
1700094D03Rik	0.00190045	0.147336	0.578247	16.713	21.0718	21.0371	24.3549	25.4432	38.1637
Sorbs1	0.00193966	0.1499	0.357152	374.546	303.205	347.571	446.332	426.36	440.431
Bdnf	0.00198016	0.152547	1.07663	1.28916	3.70791	3.49087	7.3763	6.20644	4.4488
Rgs22	0.00199314	0.152778	0.57165	23.7112	32.1654	25.9059	36.2268	33.6318	51.9462
Dlgap5	0.00199566	0.152778	0.979676	1.47332	1.17568	1.65357	2.96798	2.79452	2.66056
Mreg	0.00201201	0.153548	1.50168	0.414371	0.663204	0.459325	0.916582	2.14464	1.35209
Arntl	0.00203664	0.154651	-0.308425	83.7951	89.9847	86.3991	72.6282	70.448	67.0809
Slc40a1	0.00203914	0.154651	-0.480236	21.0869	24.9907	28.4322	17.5896	17.937	17.8824
Entpd1	0.00205961	0.155348	-0.411491	48.2973	42.4149	45.5651	37.7981	32.3645	32.2756
Rasgef1b	0.00207228	0.155348	0.624405	6.5839	10.1289	9.14057	15.1891	12.9653	11.8635
S100a13	0.00207241	0.155348	0.320692	66.4836	63.9087	68.8529	88.7339	80.9762	79.0752
Mertk	0.00207408	0.155348	-0.339594	534.401	483.174	501.767	419.707	399.357	381.55
Fgfrl1	0.00208013	0.155348	0.313757	194.11	195.253	196.407	250.969	244.326	232.777
Clspn	0.00208684	0.155374	0.936321	2.9006	1.68815	3.12341	5.58678	4.41925	4.62326
Szrd1	0.00213158	0.158223	0.32726	62.3399	60.0501	56.4511	77.6039	72.5602	74.2775
Emx2	0.00214598	0.158809	-0.326179	80.5262	89.6832	91.9569	75.2034	66.8411	67.1681
Col8a2	0.00218044	0.160872	0.527579	16.8511	18.8109	17.4084	22.2598	22.4537	31.9267
Tfcp2l1	0.00220419	0.162134	0.419651	26.5198	24.9003	25.7681	35.834	32.8194	34.5872
Ppargc1a	0.00225333	0.165251	-0.319384	177.029	163.6	164.071	142.288	126.923	135.296
Anxa2	0.00228975	0.16699	0.484899	23.5271	23.182	25.9978	29.6798	30.4798	41.6093
Gm6377	0.00229072	0.16699	6.18807	0	0	0	0.174587	0.357439	0.523388
Ly86	0.00231375	0.168167	-1.54273	1.01291	1.56757	2.1129	0.218234	0.552406	0.828697
Slc39a4	0.00232569	0.168533	0.745806	3.13081	4.61228	3.26121	5.93596	6.14146	6.54235
Pik3r5	0.00237276	0.171436	-1.05255	1.88769	3.105	2.66409	1.04752	1.29978	1.35209
Aldh1b1	0.0023922	0.17233	1.19367	0.782701	0.783786	0.643055	1.78952	1.52724	1.78824
Eppk1	0.00240563	0.172788	0.786907	7.78097	8.32019	6.79801	10.126	9.87832	19.627
Gbp2	0.00242793	0.173878	0.577493	19.7057	26.0458	31.1423	35.4412	32.592	46.7996
Plxnd1	0.0024613	0.175753	0.347437	55.6178	49.8307	52.409	64.7281	66.8736	69.1308
BC002163	0.00246907	0.175793	-0.719363	52.2568	27.7641	24.2064	20.7759	23.0386	19.409
Ildr2	0.00249892	0.177402	0.315897	237.619	235.829	216.802	282.787	294.432	282.019
Fat2	0.00253272	0.17928	-1.19325	2.62435	2.50209	3.35307	1.9641	0.682384	1.09039
Kctd12	0.00256566	0.181086	-0.362017	63.8132	73.9171	74.5944	52.3761	54.2333	58.6631
Usp24	0.00260236	0.183148	0.326989	315.106	313.997	300.72	407.312	400.787	358.259
Mospd1	0.00263053	0.184092	-0.887118	8.42555	13.4449	20.3022	9.12217	5.13413	8.59228
Gpr161	0.00263085	0.184092	0.677233	4.18975	6.63204	5.55784	8.99123	8.09112	9.29013
Enpp2	0.00264018	0.184217	1.24712	99.2649	251.505	52.9143	423.897	358.739	175.858
Btg2	0.00267387	0.186036	-0.449191	58.1041	56.7039	80.7034	45.349	46.9545	50.8122
Arhgef4	0.00269267	0.186811	0.309022	82.7822	93.9338	89.6603	109.553	105.477	115.189
Mien1	0.00270542	0.187164	0.563844	7.82701	7.53641	7.7626	12.6576	10.1383	11.4273
Gfod2	0.00277406	0.191371	0.641247	9.43846	10.6716	9.09464	14.709	11.2106	19.8015
Lrig1	0.00282577	0.194389	0.370461	492.595	409.89	418.675	633.882	538.791	535.208
Maff	0.00284778	0.195353	0.888151	2.85456	2.53223	5.42004	5.84867	7.37625	6.62958
Abca8a	0.00296332	0.202709	-0.364506	55.5718	57.1561	51.6282	39.8495	44.16	43.6593
Tor1aip2	0.00297803	0.203146	0.406246	70.7654	50.6748	52.6846	83.6272	72.6576	74.3211
P2ry13	0.00300609	0.20449	-0.993573	2.67039	5.24534	4.96071	2.09504	2.69704	1.65739
Nt5c2	0.00304563	0.206604	-0.306866	131.816	122.482	116.485	104.316	96.9635	98.4842
Lpcat2	0.00311652	0.210827	-0.540401	11.188	11.6362	12.4477	8.1183	7.60371	8.54867
Il17re	0.00320912	0.216492	6.1381	0	0	0	0.261881	0.194967	0.567004
Flt1	0.00326597	0.21972	-0.450458	284.121	293.226	429.239	225.828	237.177	273.557
Gadl1	0.00330669	0.221848	0.835753	1.79561	2.65281	2.02103	4.32103	3.60689	3.75095
Prlr	0.00336039	0.224833	1.63136	2.44019	9.04369	0.780853	15.2327	14.1676	8.89759
Antxr1	0.00337578	0.225246	0.290434	89.32	82.6593	84.7455	108.549	101.578	103.805
Stab2	0.00344891	0.229498	-1.24297	4.37392	1.53743	2.43442	0.829288	1.13731	1.52655
Nphs1	0.00349972	0.232246	-0.598733	12.0628	10.2797	14.1932	9.03488	8.38357	6.62958
Efhd2	0.00351538	0.232653	-0.302075	236.284	228.624	251.664	198.767	194.544	187.809
Cyp27a1	0.00355543	0.234422	-0.893033	3.22289	2.7734	2.71002	1.3967	1.85219	1.3957
Ushbp1	0.00356131	0.234422	-0.605483	18.0021	22.5791	30.4073	12.0902	16.0848	18.4494
Col5a3	0.00358752	0.235513	0.415312	25.3227	29.9949	25.2629	36.0522	34.9641	36.6372
Cfap52	0.00363942	0.237898	0.542729	18.1863	23.4231	19.0161	26.1444	24.1109	38.2945
Ccdc60	0.00364333	0.237898	0.624113	7.32056	8.68194	6.98174	11.3918	9.4234	14.7857
Glyctk	0.0036869	0.239521	-0.66168	6.90619	7.23495	6.10903	3.97185	4.06181	4.79772
Rsph1	0.00369575	0.239521	0.564043	28.9139	37.6217	35.3221	40.5042	41.8204	68.433
Fam111a	0.00369761	0.239521	0.973517	2.20998	1.32641	3.03155	4.58291	3.57439	4.62326
Adamts10	0.00375431	0.24255	-0.42204	33.1957	30.0853	32.658	20.6886	25.4757	25.3407
Dnali1	0.00377187	0.243042	0.557933	23.2969	30.0552	29.2131	32.7787	34.9641	53.9526
Flrt1	0.00378359	0.243155	-0.381938	81.3089	73.706	60.1257	57.4391	55.598	52.0771
Ppl	0.00380375	0.243809	0.74644	2.94664	5.8181	4.45546	7.07077	7.44123	7.85082
Myt1	0.0038207	0.244255	-0.592854	20.9027	17.7558	22.7825	9.38405	15.6298	15.6144
Angptl1	0.00390427	0.248869	-0.957638	1.97977	3.40646	3.49087	1.44034	1.52724	1.61378
Cdo1	0.00392546	0.248869	0.560922	6.30765	7.65699	8.40565	11.741	10.7882	10.5114
Mt2	0.00392843	0.248869	0.330975	76.1983	59.206	67.383	82.0123	83.6733	89.1504
Gm11627	0.00393365	0.248869	-0.600227	10.2672	8.16946	8.22192	5.71773	5.81651	6.01896
Postn	0.00395841	0.249789	1.07322	2.53227	1.02495	1.24018	3.97185	2.59956	3.44564
Kl	0.00399289	0.251316	1.70326	3.91351	16.0676	1.37798	33.6953	23.8185	12.3432
Frmd8	0.00400335	0.251321	0.415034	16.3907	15.9169	16.8113	22.4781	21.4464	21.5461
Chst1	0.00401355	0.251321	-0.310903	178.456	155.371	148.592	131.813	130.92	126.093
Slc25a44	0.00405254	0.253112	-0.589848	87.4784	84.468	87.5474	85.3294	41.7229	45.4475
Krt80	0.00411382	0.255791	2.32704	0	0.271311	0.229663	0.960229	0.454923	1.26485
Ccdc96	0.00411636	0.255791	0.475243	16.759	19.8358	18.7864	21.4306	25.0857	30.5746
Pld4	0.00415417	0.257011	-1.36632	0.828743	1.47714	1.74544	0.567408	0.519912	0.479772
Gm20605	0.00415705	0.257011	-1.17108	6.76806	27.3722	8.31379	4.97573	6.4664	7.45828
Wdr63	0.00417793	0.25765	0.618792	23.0206	27.5531	25.6303	27.1919	35.0615	54.8685
4930481A15Rik	0.00431222	0.265261	-0.676925	6.53786	5.27548	6.52242	3.31715	4.15929	3.92541
Rffl	0.00433536	0.266014	-0.594225	11.3261	11.7266	11.3453	9.64593	6.27143	6.93489
Sox18	0.00441716	0.270355	-0.611189	7.9191	8.29005	10.197	5.15032	5.62154	6.49873
Col27a1	0.0044313	0.270542	0.444311	26.6579	38.6467	30.5911	44.5633	46.6621	39.4722
Folr1	0.00445046	0.271034	0.632416	7.3666	12.5104	8.31379	12.6576	13.4202	17.8824
Iqgap2	0.00446232	0.27108	0.502848	24.54	34.3962	29.1672	32.1677	43.8026	49.024
Irx5	0.0044821	0.271607	0.899173	2.1179	2.62267	2.02103	4.19009	2.9245	5.62642
Mgl2	0.00450293	0.272193	3.16041	0	0	0.321528	0.698348	0.357439	1.78824
Ccdc170	0.00451721	0.272382	0.595456	12.7995	14.4096	15.2037	16.4548	18.3919	29.3097
Msantd3	0.00457171	0.27499	0.376488	24.1717	24.84	26.5949	34.1318	31.4547	32.5809
Kif9	0.00459238	0.275384	0.499588	19.015	27.2516	22.8744	29.1124	29.2775	39.603
Robo1	0.00460163	0.275384	0.309524	98.252	90.5273	101.695	131.682	114.381	113.837
Mki67	0.0046121	0.275384	0.454415	25.4608	23.1217	33.0255	35.5285	38.246	37.8584
Ifitm3	0.00470969	0.280525	0.647114	9.89887	10.2495	14.1472	13.5305	15.9873	24.1631
Tvp23a	0.00475407	0.281877	0.40146	23.8954	22.4585	20.7615	29.8544	31.7471	26.9981
Tapbpl	0.00475547	0.281877	0.540919	6.81411	7.53641	8.35972	10.2133	10.8856	11.9507
Sema3g	0.00478554	0.282761	-0.729188	12.3851	11.9377	22.6907	7.20171	9.58587	11.5145
Itgb4	0.00479353	0.282761	0.582915	10.9118	9.40543	9.4621	13.3996	11.9255	19.3217
Kif23	0.00496896	0.29173	0.917351	1.15103	1.44699	1.56171	3.05527	2.56706	2.26801
Gsr	0.00496948	0.29173	0.346775	42.45	40.6062	39.1345	52.8126	53.5184	49.024
Fam84a	0.00502732	0.294418	0.460678	11.0499	11.4252	10.886	15.8874	14.3951	15.7016
Vcan	0.00503998	0.294453	-0.318334	124.265	111.539	96.5042	85.1985	92.1218	89.1504
Pakap	0.00507506	0.295731	7.18774	0	0	0	0	2.11214	0
Rusc2	0.00508608	0.295731	0.48478	31.4462	33.1602	50.6636	49.6264	56.2154	55.3047
Fbn2	0.0051201	0.296126	-0.962512	3.49914	3.82849	3.16934	1.57128	2.66455	1.09039
Nin	0.00512398	0.296126	0.333868	149.588	169.991	148.775	180.916	183.366	226.278
Abca4	0.00512924	0.296126	1.28369	3.08476	6.90335	1.37798	14.0106	8.70852	5.19026
Cpxm2	0.00515809	0.297089	1.27883	1.19707	1.68815	0.275595	3.09892	2.59956	2.13717
Timp4	0.00520695	0.298877	-0.34351	198.668	161.972	163.29	155.819	126.988	130.106
Myd88	0.00521362	0.298877	0.481053	9.43846	9.16427	8.49752	12.9194	12.8353	12.0815
Sox8	0.00523856	0.299604	-0.34446	140.886	137.524	113.132	114.355	104.437	89.6302
Zkscan17	0.00526746	0.299742	-0.727706	32.5051	30.0552	32.4743	30.7273	13.7127	12.9975
Myo5c	0.00526816	0.299742	1.31129	0.690619	1.02495	0.459325	2.57516	2.01466	0.915929
Oat	0.0052867	0.299742	0.294129	214.782	208.186	198.061	269.213	251.052	241.238
Glipr2	0.00529006	0.299742	0.436019	24.0796	17.8764	19.4295	29.1124	25.3132	28.5246
Osbpl6	0.00540018	0.303386	0.447547	18.4165	25.3525	22.8744	26.1008	33.0144	31.883
Adgrl4	0.00540135	0.303386	-0.427623	77.6716	78.7705	111.8	55.1259	67.621	76.5891
Arpc4	0.00541336	0.303386	0.338426	47.1923	50.1925	44.279	57.0463	58.62	63.5916
A430078I02Rik	0.00541373	0.303386	-1.34831	1.28916	1.23597	0.964583	0.349174	0.487417	0.523388
Gm5607	0.0054165	0.303386	-0.391374	35.8661	32.286	32.704	27.0173	24.4034	25.4715
Ccdc24	0.00545157	0.304652	0.650178	3.72934	5.06446	4.59325	6.15419	6.75885	8.19974
Ak8	0.00546409	0.304654	0.755631	4.09767	2.83369	3.85833	5.01938	5.36159	7.76359
Lmo2	0.00557634	0.310204	-0.558324	16.5288	20.4086	27.6054	14.0106	12.7053	17.141
Kitl	0.00559223	0.310278	-0.516461	27.8089	31.5323	44.3708	24.2676	20.9914	27.2598
Gm6710	0.00560307	0.310278	0.748782	11.3722	12.6009	15.5252	26.7118	28.0752	11.5145
Car12	0.00562185	0.310614	1.22479	1.47332	5.27548	1.37798	9.03488	5.52406	4.71049
Wnt4	0.0056819	0.313183	0.683257	3.54518	4.73286	3.03155	5.89231	5.71903	6.71681
Slc13a4	0.005694	0.313183	0.596274	7.45868	9.70689	7.90039	14.1415	14.4925	9.33375
Ccdc108	0.00576451	0.315809	0.507805	30.5254	46.3338	34.5413	41.5954	53.096	63.9406
Enkur	0.00576761	0.315809	0.542441	14.0426	17.9668	18.6486	21.7361	19.8216	32.3628
Fam161a	0.0058317	0.318017	0.47202	9.71471	10.2797	8.86498	12.7449	12.9003	14.4804
Spag6	0.00583397	0.318017	0.512593	27.6708	26.9803	30.2695	31.6439	35.484	54.0398
Ihh	0.00585593	0.318194	5.9663	0	0	0	0.480114	0.29245	0.130847
Pf4	0.00586328	0.318194	1.47236	0.920825	0.211019	1.01052	1.3094	2.72954	1.74463
Coch	0.00588925	0.318894	1.21506	0.920825	0.422039	0.826785	1.35305	1.7547	1.83186
Dnah6	0.0059785	0.323011	0.45647	72.1006	81.0917	77.58	85.7222	87.7351	143.365
Nhs	0.00600329	0.323634	0.809727	2.16394	2.26092	2.61815	4.80114	3.05448	4.53603
6820408C15Rik	0.0060221	0.323933	0.589143	8.60971	9.88776	10.197	11.4355	12.4454	19.3654
Fam13c	0.00604349	0.32437	-0.283504	93.6019	94.3558	89.0172	81.4885	76.7844	69.3053
Slc41a2	0.006097	0.326524	0.510163	9.16221	10.4907	11.3913	17.3714	14.1026	12.7794
Ubtf	0.00629281	0.336273	-0.27807	142.36	137.675	136.42	120.334	113.373	109.737
Dgat2	0.00632227	0.336446	0.64143	7.50472	11.0333	6.84395	11.2172	11.3406	17.2718
Ccdc33	0.00635889	0.336446	0.559544	10.1291	10.4605	11.8047	14.4907	12.6404	20.6738
Ttc25	0.00637016	0.336446	0.525211	8.88596	9.46573	10.3348	11.9592	12.3154	17.0537
Mtmr11	0.00640672	0.336446	0.381883	31.4001	38.918	32.1987	42.8611	48.9367	41.9146
Mfsd2a	0.00640685	0.336446	-0.351464	108.105	85.5231	108.952	91.44	71.4554	74.1902
Naip2	0.00641342	0.336446	-1.2896	1.24311	1.77859	1.74544	0.916582	0.324945	0.741466
Spata18	0.00641493	0.336446	0.596173	16.2065	19.1425	14.3309	19.3792	20.439	35.4595
Ccdc141	0.00642793	0.336446	-0.2721	190.565	185.365	187.726	152.284	157.598	156.842
Spock2	0.00642978	0.336446	-0.39764	479.243	500.689	675.759	376.191	410.535	470.046
Pde6c	0.00644253	0.336446	4.76345	0	0.0602912	0	0	2.17713	0.0872313
Sntn	0.00644759	0.336446	0.564731	13.1218	13.5655	16.4898	18.5499	16.7022	28.6555
Elmod1	0.00648624	0.337061	0.484338	16.0684	15.7662	18.6486	18.4626	23.4935	28.6119
Spdl1	0.00649774	0.337061	1.72749	0.414371	0.391893	0.137798	1.17846	0.519912	1.52655
Tspan4	0.0065142	0.337061	0.470369	11.3261	10.4605	10.9319	16.9349	13.2902	15.1346
Hipk1	0.00651616	0.337061	0.388492	174.174	241.587	239.952	264.761	263.758	330.04
Hkdc1	0.00654598	0.337061	0.659609	4.14371	7.08422	5.87936	7.33266	10.0408	9.76991
Rnf125	0.0065555	0.337061	-0.624571	7.32056	8.29005	11.2535	5.15032	6.4989	5.71365
Nkain2	0.00656912	0.337061	0.739625	2.1179	2.23078	2.25069	3.53539	3.70437	3.79456
Lrtm2	0.00656979	0.337061	0.720202	68.6015	61.8287	23.4715	91.1344	80.2289	82.3027
Laptm5	0.00660316	0.337473	-0.700616	4.88037	7.77757	5.42004	3.79727	3.63938	3.75095
Slco2b1	0.00661514	0.337473	-0.998441	12.7995	32.5271	37.6647	8.07465	22.3237	11.0784
Sostdc1	0.00661929	0.337473	0.714442	5.70912	7.38568	3.39901	10.126	8.96848	8.15613
Snrk	0.00664823	0.338242	-0.303165	170.307	144.518	156.492	135.785	115.355	130.847
Kcns1	0.00669097	0.339709	0.729654	3.59122	2.86383	2.80188	5.36855	4.02931	5.97534
Agpat4	0.0067159	0.340267	0.425011	14.6872	17.2131	14.7443	20.2957	19.5617	22.9418
Gpcpd1	0.00674572	0.341071	-0.299346	117.175	113.408	136.925	93.7532	103.755	100.97
Gm21975	0.00678748	0.342201	-2.17778	2.67039	2.23078	3.30714	0	0.162472	1.65739
Ppp1r3e	0.0067961	0.342201	0.818697	2.48623	1.92932	2.02103	4.19009	2.85951	4.31795
1700026D08Rik	0.00681823	0.342263	0.652862	11.8326	16.7007	15.8927	16.9349	18.8143	34.2383
Zic3	0.00682536	0.342263	-0.607356	7.22848	11.1539	11.3913	6.89619	6.23894	6.45512
Ret	0.00684588	0.342589	-1.02943	2.25602	3.79835	5.42004	1.92046	1.2023	2.52971
Zbtb46	0.00690087	0.344634	-0.494258	12.8455	13.7765	15.2037	8.07465	10.9181	10.6422
Gale	0.0069156	0.344665	0.567669	6.12349	7.5967	6.98174	12.4393	9.45589	8.89759
Naip6	0.00699504	0.347389	-3.011	0.552495	0.361747	0.918651	0	0.194967	0
Cep104	0.0069987	0.347389	0.378621	24.0335	20.2579	21.5424	28.1085	29.0501	28.3066
Col22a1	0.00703944	0.348702	3.29857	0.184165	0	0	0.436468	0.454923	0.915929
Ddr1	0.00706429	0.349225	0.309809	167.682	159.772	138.808	195.887	174.625	207.611
Prrx2	0.0071029	0.350424	1.33061	0.460413	0.512476	1.88323	2.18234	2.89201	2.00632
Asb8	0.0071625	0.352652	-1.23431	6.49182	8.44077	35.0465	6.0669	7.89616	7.2402
Kcnk6	0.00718424	0.353011	-1.1679	1.15103	1.74845	1.42391	0.654701	0.584901	0.69785
1700019G17Rik	0.00722298	0.354202	-0.322767	146.733	107.439	126.866	103.661	100.278	100.534
2019-09-11	0.00724017	0.354333	0.28075	96.7327	94.1146	108.86	121.862	122.829	119.245
Lrrc36	0.0072926	0.355283	0.538124	8.88596	9.79733	10.6563	11.8283	12.6404	18.1877
Anxa11	0.00730271	0.355283	0.513863	10.4514	13.0531	14.0094	14.4907	17.5795	21.5461
Tcp11	0.00730561	0.355283	0.694722	4.09767	5.24534	3.99613	6.28513	5.81651	9.63906
Ankfn1	0.00731776	0.355283	0.605652	7.9191	8.19961	8.86498	10.868	9.94331	17.2718
Musk	0.00735118	0.355875	0.555048	10.7737	15.0427	11.8965	14.9708	16.8971	23.7269
Shisa6	0.00735911	0.355875	0.492917	11.8786	13.0229	16.8113	17.0659	19.9841	21.5897
Eya2	0.00738001	0.356181	-2.91903	1.01291	0.361747	1.60764	0	0	0.392541
Tubd1	0.00744072	0.357957	-0.70743	5.43287	3.97922	4.82292	2.57516	3.11947	2.96586
Tdrp	0.00745067	0.357957	-0.449027	23.0206	27.4928	34.6791	21.6488	18.9768	21.8078
Ube2t	0.0074608	0.357957	5.80688	0	0	0	0.349174	0.324945	0.130847
Arhgap27	0.00748114	0.358229	-0.630206	5.70912	7.14451	8.31379	4.05915	4.6792	4.92857
Rarres2	0.00751117	0.358963	0.444367	53.0395	58.7237	62.606	71.2752	61.0246	105.114
Cybrd1	0.00754187	0.359727	0.518417	16.5288	15.314	24.6658	31.1201	23.1686	26.5619
C1qc	0.00755996	0.359886	-0.623457	7.55077	7.5967	11.2075	6.19784	4.97165	5.93173
Emb	0.00757784	0.360036	0.737243	6.49182	8.10917	4.73105	14.9272	10.2033	7.2402
Adgb	0.00765525	0.363007	0.484462	16.759	20.71	20.394	24.4858	22.2587	34.3691
Fhod3	0.00769918	0.364383	0.472803	10.7737	12.7215	12.6774	15.8874	14.72	19.7143
Prom1	0.00773438	0.364437	-0.377504	113.308	124.049	167.837	102.788	95.0138	114.099
Capsl	0.00774098	0.364437	0.601414	6.44578	6.42102	8.35972	8.29288	10.5607	13.3028
Ttc9	0.0077688	0.364437	0.591532	11.0959	15.1331	10.4726	14.1415	16.9296	24.4248
Snapc2	0.00777352	0.364437	0.429233	20.3042	15.3441	16.7654	24.3985	25.0207	20.9791
Tnip2	0.00777494	0.364437	0.42923	20.7186	24.9907	19.8429	30.9892	32.9494	24.4248
Garem	0.00781339	0.365293	-0.274358	109.532	109.097	100.087	94.6698	83.7383	85.225
Plscr2	0.00782505	0.365293	0.583005	5.66307	6.08942	8.81905	10.868	10.3657	9.50821
Elmo1	0.00785799	0.365293	-0.513388	12.1549	11.0936	12.5855	6.98348	9.81333	8.19974
B4galt5	0.00786623	0.365293	0.377465	30.9397	31.8036	28.2026	44.6943	38.6034	34.9361
Usp53	0.00786799	0.365293	0.295579	160.27	179.577	178.953	230.368	213.261	193.217
Iqca	0.00797347	0.369488	0.513821	19.1532	24.0261	25.3088	27.0173	27.6203	43.2667
Ccdc74a	0.00800872	0.370418	0.382177	26.0594	28.5178	31.969	37.0124	35.3865	40.4317
Anxa8	0.00809791	0.373836	0.732269	9.85283	7.41582	12.3099	16.6731	9.71585	22.7238
Prkcg	0.0081242	0.374342	0.518981	17.91	22.8504	17.2247	20.1212	34.5416	28.481
Eepd1	0.00815948	0.375259	0.391858	16.9892	17.8462	16.9491	23.5256	24.0134	20.4121
Cdh3	0.00817592	0.375309	2.03072	0.138124	0.783786	0	2.18234	0.844856	1.00316
Gm21949	0.00820753	0.376053	-7.32558	2.3481	0	0	0	0	0
Epb4.1l4a	0.00823405	0.376562	0.479733	12.6613	13.7163	11.7587	16.3239	15.2399	21.7642
Rpl22l1	0.00828804	0.378322	0.63552	3.91351	3.19544	3.16934	5.3249	5.16662	5.45196
Wdr78	0.00832858	0.379309	0.476971	25.2306	33.13	29.6265	32.255	37.986	52.3824
1600014C23Rik	0.00834416	0.379309	-5.85813	0.138124	0.241165	0.459325	0	0	0
Nfkbiz	0.00835627	0.379309	0.377503	20.7646	21.4335	23.5175	29.898	29.7649	25.646
Kif15	0.00840795	0.380947	0.766595	2.67039	1.92932	3.03155	4.05915	3.99682	4.84134
Dthd1	0.00852492	0.385452	0.762239	3.26893	3.01456	3.39901	3.92821	4.90667	7.58912
Rab7	0.00853895	0.385452	-0.534851	179.193	158.717	175.83	174.5	88.7424	91.4184
Itga9	0.00858264	0.38671	-0.560716	9.39242	7.71728	7.7626	6.0669	5.78402	4.97218
Il1rl2	0.00863535	0.388095	5.76473	0	0	0	0.174587	0.259956	0.348925
Gjc3	0.00864517	0.388095	-0.512974	11.7866	11.0634	9.87549	7.07077	7.0838	8.81036
5930430L01Rik	0.00869715	0.389471	-0.554173	7.18244	7.08422	7.07361	4.97573	5.00415	4.53603
G630090E17Rik	0.00870772	0.389471	3.58747	0.0920825	0	0	0.480114	0.422428	0.261694
Cdkn2d	0.00872651	0.389598	0.51317	7.50472	6.17985	7.44107	9.99511	9.65086	10.4241
Ttc12	0.00878908	0.391113	0.457103	21.9156	27.2818	28.2485	33.8699	29.375	43.2231
Tnfsf13	0.00879246	0.391113	-0.473042	18.8769	14.8919	17.4084	13.7487	12.8678	10.1624
Ube2u	0.00882106	0.391371	1.51106	0.138124	0.422039	0.643055	1.17846	0.779867	1.52655
Ttk	0.00883291	0.391371	1.91504	0.184165	0.150728	0.55119	1.04752	1.88468	0.348925
Gm11992	0.00884635	0.391371	0.452124	11.6024	13.3847	14.285	17.0222	16.4097	20.3685
Zmym5	0.00889098	0.392634	0.434895	25.8291	26.1664	28.0648	42.2937	28.2702	37.7712
Dydc2	0.00893318	0.393786	1.11425	0.644578	1.80874	1.01052	1.83316	2.04715	3.79456
Efhc1	0.00896697	0.394563	0.533939	8.7018	12.3296	8.13006	12.2211	13.6477	16.5739
Pecam1	0.00899085	0.394902	-0.410944	68.6936	69.2143	106.058	55.6496	60.1473	67.6043
1700028P14Rik	0.00901609	0.3953	0.577122	6.5839	7.74742	8.95684	9.64593	10.2683	14.8729
Gbp7	0.00905422	0.3956	0.305283	49.4023	47.7808	51.6282	60.1016	60.3097	63.4172
Cyp2s1	0.00905534	0.3956	0.938662	0.920825	1.17568	1.60764	2.0514	2.01466	3.0531
Chml	0.00910322	0.396982	0.444475	10.5434	11.2443	11.575	16.9786	14.59	13.8698
Ddc	0.00915768	0.39806	-0.699489	6.67598	8.19961	8.08412	2.92433	6.14146	5.0158
Klc3	0.00916055	0.39806	0.534893	6.35369	7.80772	9.18651	12.5266	11.4056	9.90075
Ttc34	0.00919923	0.399031	0.557201	5.06454	5.57694	4.63919	7.33266	7.21377	8.02528
Slc44a3	0.00923206	0.399117	1.03681	0.644578	1.17568	0.780853	1.3967	2.11214	1.91909
Sh2d5	0.00923389	0.399117	0.640704	4.05163	5.8181	3.85833	6.15419	8.38357	6.9785
Nme5	0.0092524	0.39921	0.666155	4.09767	6.78276	7.44107	9.12217	7.89616	12.1688
Cd34	0.00929089	0.400031	-0.47786	32.0447	37.7725	44.5546	23.1764	24.2734	34.7181
Mef2c	0.00930418	0.400031	-0.61136	44.614	41.3598	47.0349	20.6886	22.0637	44.3571
Eng	0.00932697	0.400306	-0.505104	29.6966	34.4564	50.2502	23.2637	26.3855	30.9235
Tuba1a	0.00941496	0.403373	0.285401	299.222	275.682	273.161	355.59	315.684	362.359
Slc4a8	0.00943606	0.403569	0.312004	49.6785	55.4077	49.1937	60.1889	66.0288	65.4235
Cspg4	0.00948941	0.405141	-0.372703	130.021	91.5824	128.979	81.3576	84.8106	104.459
Cep112	0.00951992	0.405735	-0.449086	14.0886	14.2589	17.684	10.7807	11.3731	11.5145
Zfp275	0.00956402	0.406453	-0.376891	75.4616	74.7009	74.3648	43.0793	63.7542	65.9905
Mapre2	0.00957005	0.406453	-0.727829	53.6841	42.8671	123.972	44.4324	44.9399	43.7029
Rhoh	0.00959899	0.406974	-3.90788	0.690619	0.120582	0.505258	0	0.064989	0
Sdc3	0.00967725	0.409581	0.277191	187.802	185.697	201.736	252.06	222.49	222.527
Angptl4	0.00970014	0.409839	0.385493	31.6303	24.84	25.4926	34.8738	36.6863	35.3723
C4bp-ps1	0.00977059	0.412103	2.89693	0	0.180874	0	0.480114	0.454923	0.69785
Alpl	0.00980909	0.413014	-0.377079	45.0744	55.3775	58.518	46.8766	37.8886	37.7275
Arap3	0.00984234	0.413464	-0.40347	24.2637	29.0302	24.8036	17.546	19.3017	22.2876
Kif2c	0.00985365	0.413464	0.939828	0.828743	0.994806	1.56171	2.26963	2.27461	1.91909
Slfn9	0.0098712	0.41349	0.804268	2.02582	1.44699	1.9751	3.75362	2.66455	3.0531
Cox6a2	0.00990001	0.413986	-5.7654	0.138124	0.452184	0.18373	0	0	0
Fam96b	0.00992588	0.414359	0.48172	7.32056	7.83786	7.94633	11.3045	9.81333	11.2092
Mfsd7b	0.0100516	0.418892	0.432612	23.5271	27.7943	19.2917	28.2395	30.6423	36.6372
Mdk	0.0100887	0.419722	-0.45756	64.8261	52.0012	36.8379	35.4412	37.8561	38.5999
Ubr7	0.0101395	0.421116	0.283944	65.9771	58.9045	61.2281	80.5719	77.4018	68.4766
Cfap43	0.0102151	0.422811	0.481823	34.8993	54.2621	40.834	49.5827	55.1106	77.1125
Egfl7	0.0102222	0.422811	-0.488146	32.0908	36.4762	55.9917	29.156	27.0029	32.6245
Erbb2ip	0.0102345	0.422811	0.272133	243.098	238.663	236.185	312.467	278.088	276.48
Il1r2	0.0102531	0.422811	5.71084	0	0	0	0.218234	0.357439	0.174463
Vwa3a	0.0102774	0.422811	0.504368	20.074	27.0708	26.1356	27.672	30.8373	45.5784
Slc38a10	0.0102842	0.422811	0.426487	36.6949	61.1353	43.1766	61.1491	65.5089	63.1555
Etv4	0.0103554	0.425022	-0.388504	53.4539	63.1249	46.3919	46.6147	42.4378	35.5468
Ccdc121	0.0104023	0.426044	0.586844	9.34638	9.67674	8.40565	9.47135	13.0303	18.7547
Amd1	0.0104339	0.426044	-2.62548	0.874784	0.0602912	11.8506	0.741995	0.617395	0.69785
Whamm	0.0104392	0.426044	-0.300411	63.4449	61.1956	58.0128	50.7175	49.1966	48.4134
Gkn3	0.010459	0.426044	-0.733639	5.0185	3.49689	4.13393	2.92433	2.46958	2.18078
Mfhas1	0.010468	0.426044	0.260771	91.7602	98.5762	99.6276	115.751	120.262	111.394
Rhbdf1	0.0105014	0.426044	0.318935	51.6583	45.6405	45.1976	58.9231	63.2992	55.3919
Capg	0.0105159	0.426044	0.623793	4.05163	4.58213	6.43055	6.85254	7.47373	8.85398
Tsc22d3	0.0105452	0.426044	-0.398252	171.504	103.43	131.459	106.454	91.8944	109.911
Ass1	0.0105478	0.426044	1.32673	1.74957	2.01976	2.38849	10.9117	2.66455	1.91909
Adat3	0.0105633	0.426044	1.47803	0.506454	0.48233	0.0918651	1.00388	1.03982	1.04678
Tppp3	0.0105722	0.426044	0.417643	47.4225	45.0677	49.6531	55.3877	52.4461	82.0847
Cldn12	0.0106394	0.427808	0.913052	16.4828	6.14971	29.0294	32.4295	32.462	32.1884
Fam179a	0.0106578	0.427808	0.497888	12.7534	16.3992	12.0343	16.5421	17.872	23.945
Lrrc48	0.0106882	0.427808	0.401121	36.4647	40.7267	38.0321	41.4644	48.2543	62.5449
Crabp2	0.0107036	0.427808	2.58328	0.230206	0	0.0918651	0.698348	0.779867	0.392541
Plat	0.010729	0.427808	0.35836	75.5537	64.6624	89.2928	92.8367	84.9081	116.367
Olfml2b	0.0107295	0.427808	0.575766	5.8012	8.9231	10.2889	14.5344	11.698	11.122
Nov	0.0107385	0.427808	0.670975	3.63726	4.73286	4.08799	4.62656	7.40874	7.85082
Sigmar1	0.0107815	0.428818	-0.625939	15.7001	11.2443	12.2181	9.60229	10.3982	5.27749
AU021092	0.0108117	0.428993	-0.631781	7.87305	6.24014	10.7023	4.58291	5.26411	6.10619
Car8	0.010821	0.428993	0.362654	19.7977	19.7454	19.8888	27.4102	24.1434	24.9045
Tcp10c	0.0108664	0.430096	5.60026	0	0	0	0.261881	0.259956	0.174463
Pik3cg	0.0109196	0.430863	-1.0407	1.51936	2.17048	2.1129	0.654701	0.747373	1.43932
Spint2	0.0109211	0.430863	0.666011	4.51204	5.09461	2.98561	6.28513	5.81651	8.02528
Myo18b	0.0109905	0.43257	-1.42205	1.19707	1.23597	1.51577	0.0872935	0.779867	0.567004
Cadm4	0.0110298	0.43257	0.265746	244.479	236.854	254.971	310.678	285.821	288.692
Lrrc43	0.0110317	0.43257	0.675475	3.13081	4.61228	3.21528	4.88844	5.52406	7.2402
Fras1	0.0110453	0.43257	0.540361	8.10326	13.9876	10.4726	15.8874	18.0669	13.5645
Iqcg	0.0110529	0.43257	0.340932	55.6639	58.3619	60.6309	61.6292	70.8705	88.7579
Rin3	0.0110935	0.433465	-0.697764	6.12349	5.06446	9.3243	3.66633	3.96433	4.97218
Abi3	0.0111304	0.433774	-0.789849	4.09767	5.27548	5.60377	2.74975	4.06181	1.78824
Arhgap22	0.0111428	0.433774	0.952591	0.874784	1.44699	2.25069	3.88456	2.66455	2.31163
Gas2l1	0.0111637	0.433774	0.389544	24.1717	33.9138	28.2944	38.1473	37.3362	37.902
Tagln2	0.0111725	0.433774	0.542156	9.20825	14.2287	17.3166	18.2443	18.9118	22.244
Cdh5	0.0112017	0.434171	-0.457432	49.8627	52.8151	81.9896	40.7661	42.3403	51.3356
Maf	0.0112258	0.434171	0.472964	8.60971	8.65179	8.81905	12.2211	13.5827	10.3369
T2	0.0112433	0.434171	0.58415	4.97246	7.53641	4.96071	7.90006	9.13095	9.33375
Skap2	0.0112539	0.434171	0.392718	21.5473	20.6196	22.3232	31.9494	29.44	23.2035
Gadd45g	0.0113037	0.435406	0.391504	48.4354	34.2454	43.9574	55.7369	61.967	48.1081
Atf3	0.011349	0.436464	-0.5201	10.7276	10.6113	13.9635	8.99123	8.8385	6.71681
Emilin1	0.0113778	0.436883	0.645853	6.5839	4.46155	4.27172	7.98736	9.58587	6.28065
Cth	0.0114053	0.437251	-0.439758	59.7616	46.3037	38.3996	41.2025	34.9316	30.3565
Scube2	0.0114535	0.438411	-0.996816	2.30206	1.62786	1.46984	0.741995	1.13731	0.785082
Ctps	0.0114828	0.438843	0.454441	9.85283	8.77238	9.4621	12.0902	11.7305	14.6549
Ldlrad3	0.0115156	0.439154	0.540284	23.2048	24.0864	44.6464	48.0987	42.3403	43.1359
Smyd1	0.0115269	0.439154	-0.60358	10.5895	7.50626	6.93581	5.97961	5.94649	4.49241
Pifo	0.0115709	0.440146	0.609366	5.29474	7.38568	6.29276	7.81277	8.44856	12.823
Boc	0.0116164	0.441086	0.270589	98.4822	88.2362	90.0737	119.679	112.951	101.145
Rel	0.0116318	0.441086	1.01618	0.506454	1.08524	1.19425	1.9641	1.52724	2.2244
Cfap45	0.0116541	0.441178	0.459403	26.1975	35.8733	25.171	33.8262	36.6213	49.7655
Slco1a4	0.0116703	0.441178	-0.400464	138.86	166.555	231.178	127.274	128.548	150.692
Sirt7	0.0117794	0.444614	-0.371937	30.4793	28.8494	24.1146	21.0377	23.0061	20.4121
Ano6	0.0118656	0.447174	0.250696	69.154	74.2788	68.3017	84.5874	82.536	84.9633
Eif1b	0.0119592	0.450008	0.310911	44.614	43.3494	49.1478	60.4508	55.9555	53.6036
Mbp	0.0119928	0.45058	-0.37429	140.472	115.126	112.627	117.803	89.1973	77.0689
Armc4	0.0120335	0.451322	0.573276	10.7276	12.7215	12.2181	13.6614	14.2651	25.2535
Hs6st1	0.0120571	0.451322	0.322814	39.6876	35.2101	35.414	48.1424	44.7774	45.0114
Ly6h	0.012068	0.451322	0.573843	8.97805	9.315	7.21141	10.868	10.0408	17.1846
Lamp2	0.0121211	0.452528	0.278858	213.401	180.874	185.292	250.838	227.201	225.013
AI464131	0.0121611	0.452528	-0.301647	773.447	663.354	641.218	592.243	553.706	539.962
Klhl40	0.0121737	0.452528	-2.83928	0.782701	0.271311	1.05645	0	0.259956	0
Mfng	0.0121744	0.452528	-0.810265	2.20998	2.41165	2.66409	1.57128	1.39726	1.17762
Xylb	0.0122931	0.456245	0.553989	6.67598	7.83786	7.11954	8.94758	9.09845	13.8262
Dnah1	0.0123871	0.459036	0.484385	28.5916	32.4367	31.6934	34.35	35.6464	59.8407
Fmod	0.0124679	0.461332	-0.735156	7.68889	4.70272	3.76647	3.18621	3.34693	3.14033
Pde1a	0.0125382	0.462415	0.39636	18.6007	22.157	18.5567	22.1726	28.7576	27.2162
Klf2	0.0125414	0.462415	-0.43587	39.2272	32.6176	52.3631	31.0765	26.9704	33.7149
Cdkl4	0.012554	0.462415	0.570135	9.16221	11.5156	9.50803	10.7807	13.7452	20.4121
Ccnd1	0.0126185	0.463697	0.432617	12.1549	13.1133	15.0659	17.2405	20.4065	16.7048
Lef1	0.0126268	0.463697	-0.346541	41.7594	38.8879	47.9076	32.5168	31.6496	36.8988
Tpsb2	0.012665	0.463715	-5.67024	0.322289	0.271311	0.137798	0	0	0
3300002I08Rik	0.0126818	0.463715	0.780246	1.38124	1.77859	1.56171	3.22986	2.63205	2.31163
Sdc4	0.0126847	0.463715	0.288861	548.075	501.02	592.897	680.584	652.619	672.641
Cep126	0.0127032	0.463715	0.479355	16.6669	21.1924	18.6486	19.0736	27.1329	32.6681
Bcan	0.012735	0.46418	-0.322881	2752.16	2742.14	2459.27	2275.39	2153.64	1929.64
Grin3b	0.012792	0.465562	-0.643239	4.09767	4.46155	5.14444	2.88069	3.11947	2.74779
Adk	0.0129308	0.469915	0.246622	104.652	106.444	108.584	132.119	123.674	123.52
Tmem72	0.0130089	0.472052	1.96065	1.10499	3.04471	0	8.46747	5.32909	2.57332
Chaf1a	0.0131002	0.473622	0.502734	8.28743	9.6466	10.886	10.5625	13.8751	16.3995
Rfxank	0.0131053	0.473622	-0.298351	58.1961	58.4524	55.7621	49.7573	46.0772	44.4007
Lpgat1	0.0131104	0.473622	0.30535	41.299	42.5656	43.4062	48.4479	53.4209	55.3919
St8sia4	0.0132037	0.475897	-0.435659	28.4995	30.0552	40.7422	24.8787	20.1791	28.3938
Cuzd1	0.0132123	0.475897	6.38843	0	0	0	0.480114	0	0.741466
Arhgap24	0.0132727	0.477369	-0.416328	18.1863	22.5188	22.5069	18.2443	14.2976	14.9166
Gbp8	0.0133912	0.480153	6.19273	0	0	0	0.436468	0.617395	0
Mir378b	0.013403	0.480153	-0.789602	5.15662	3.70791	3.07748	1.70222	2.9245	2.2244
Cers3	0.0134091	0.480153	5.64677	0	0	0	0.13094	0.324945	0.261694
Tbx1	0.0134292	0.480166	-0.590861	5.57099	6.02912	5.37411	4.19009	3.24945	3.88179
Mmd	0.0135421	0.483497	0.326202	42.7723	40.9679	35.4599	47.1385	49.4566	52.9058
Spag16	0.0137032	0.488534	0.52606	14.4109	20.7703	18.6486	21.1687	21.0239	35.5031
Fhdc1	0.0137644	0.489999	0.624226	9.99095	6.05927	6.06309	8.81664	10.7557	14.4368
Smim6	0.0138053	0.49074	-0.985247	2.30206	2.26092	2.52629	0.480114	1.65722	1.3957
Nav2	0.0138287	0.490859	0.257117	108.059	106.022	116.898	129.805	139.304	126.267
Gm5801	0.0138687	0.491563	1.07445	1.01291	1.17568	2.57222	4.05915	1.68971	4.27433
Dsg2	0.0139597	0.494073	0.548835	11.2801	12.842	12.4936	15.4073	13.1603	25.1226
Smad7	0.0139933	0.494544	-0.35125	36.4186	31.2912	33.4848	24.2239	27.2304	27.7832
Trf	0.0140495	0.495166	0.316362	35.2216	39.1893	35.4599	43.9523	48.6442	44.2699
Cd84	0.0140514	0.495166	-0.937686	1.65749	2.17048	3.16934	1.57128	0.877351	1.22124
Rcor3	0.0141483	0.497617	-0.39981	28.2233	31.7433	25.5385	25.8825	20.4065	18.6239
Phox2a	0.0141617	0.497617	1.51149	0.138124	0.331602	0.459325	0.916582	0.64989	1.13401
Gldc	0.0142145	0.498753	-0.283533	621.004	553.293	537.227	495.609	468.538	441.957
5031439G07Rik	0.014238	0.498862	-0.29159	141.024	114.764	108.309	105.101	94.299	98.048
Pde6g	0.0143059	0.500523	6.17871	0	0	0	0.392821	0.64989	0
Top2a	0.0143435	0.500534	0.426961	15.1476	12.9023	19.2917	20.6886	20.8939	21.8951
Ralgds	0.0143472	0.500534	0.251451	131.862	117.93	127.784	145.998	152.724	150.561
Cd55	0.0144186	0.502306	0.527754	7.32056	11.3649	8.35972	12.8758	10.6582	15.7016
Crocc	0.0144701	0.503383	0.345424	70.7194	85.7944	78.9121	77.8222	102.293	119.114
Plag1	0.0146439	0.508702	-0.868981	2.39415	2.3815	3.44494	0.872935	1.7547	1.83186
Thsd1	0.0146955	0.509769	-0.504544	10.4053	12.9626	17.2706	9.55864	8.67602	10.4241
Edn1	0.0147832	0.512003	-0.68667	4.00559	4.67257	6.66022	3.18621	2.72954	3.6201
Itgb2	0.0148866	0.512003	-0.857885	1.70353	2.7734	3.58274	1.48399	1.39726	1.57016
Proser2	0.0148887	0.512003	-0.620483	5.06454	5.39607	6.33869	3.84091	2.89201	4.23072
Gas2l2	0.0149073	0.512003	0.537095	9.34638	12.631	10.243	11.2609	15.4674	20.1504
Flna	0.0149158	0.512003	0.269214	235.823	216.084	250.883	270.566	272.889	303.391
Hn1l	0.0149197	0.512003	0.442594	9.02409	9.61645	8.95684	12.7012	10.7882	14.1315
Car2	0.0149209	0.512003	-0.292294	481.177	501.412	488.492	460.299	372.452	368.64
Bhlhe40	0.0149276	0.512003	0.253209	164.413	152.929	145.376	187.768	186.778	176.905
Kifc3	0.0150121	0.514181	-0.257029	119.753	136.077	126.636	110.863	110.676	98.5714
Gm5424	0.0150751	0.515616	-0.297592	55.8941	48.8058	52.1794	42.1191	42.7302	42.6997
Kcna6	0.0151389	0.517073	0.349532	28.3154	29.9949	35.0006	44.2578	37.0437	37.5967
Sgol1	0.0152077	0.518184	1.20334	0.414371	0.572767	0.55119	1.52764	1.26728	0.785082
Trim36	0.0152139	0.518184	-0.791753	2.07186	2.35136	2.43442	1.44034	1.29978	1.22124
Fam166b	0.0152537	0.518815	0.568621	5.70912	8.22975	9.23244	9.34041	10.5282	14.5676
Hydin	0.0153028	0.519161	0.411403	56.953	59.8692	57.5535	62.9823	63.6892	105.375
Saxo2	0.0153063	0.519161	0.57324	4.60413	7.53641	6.15496	7.63818	9.00097	10.7295
Col14a1	0.015357	0.52008	-0.66578	4.14371	4.4917	4.86885	2.13869	3.11947	3.22756
Zmym6	0.0153766	0.52008	-0.357467	55.802	60.1707	57.0482	37.8854	54.9482	42.0891
Adgrf5	0.0154021	0.52008	-0.40013	180.252	197.243	296.954	155.164	162.83	193.043
Acox2	0.0154186	0.52008	1.13886	0.690619	0.96466	0.964583	0.960229	1.59223	3.27117
Spag17	0.0154535	0.52033	0.469067	22.5602	24.8701	24.3442	26.9737	26.8729	45.622
5330413P13Rik	0.0154686	0.52033	0.577069	4.32788	4.28068	3.44494	5.80502	5.36159	6.89127
Mybpc2	0.015587	0.523416	5.5716	0	0	0	0.174587	0.162472	0.348925
Ccdc113	0.0156139	0.523416	0.501233	14.503	23.9356	18.9701	23.5256	23.0386	34.9361
Cmtm4	0.0156247	0.523416	0.248127	68.0029	69.1541	65.0405	75.9017	80.8138	83.4804
Armc3	0.0157037	0.525342	0.505667	8.19534	8.9834	9.14057	11.2172	10.1058	16.1378
Tmprss11a	0.0158059	0.528039	6.14337	0	0	0	0.698348	0.324945	0
Sel1l3	0.0158754	0.528264	0.374781	20.3502	23.604	27.1461	33.2588	31.2272	27.6959
Pcyt2	0.0158785	0.528264	-0.293163	53.7301	52.6644	51.4444	45.3926	40.3906	43.0923
Arpc1b	0.0158909	0.528264	0.461081	9.85283	11.5759	14.6065	14.578	18.8468	16.0942
Lif	0.0159073	0.528264	0.518408	9.25429	6.51145	8.91091	13.3559	12.2829	9.55183
Swap70	0.0159208	0.528264	-0.263223	136.743	145.814	148.592	132.992	111.911	114.447
Iqgap1	0.0159841	0.529643	0.250759	147.47	139.484	160.075	179.737	175.243	176.774
Id4	0.0160347	0.5306	-0.304569	693.289	617.804	531.577	531.792	471.267	488.975
Syt11	0.0160599	0.530714	0.280424	734.128	756.173	723.162	965.597	888.724	834.106
Myh11	0.01609	0.530993	-0.442113	92.2206	60.0199	112.672	54.8203	74.2174	65.7288
Apbb1ip	0.016159	0.532075	-1.92865	0.874784	0.331602	0.826785	0.261881	0.129978	0.130847
Rmrp	0.0161664	0.532075	0.616777	73.3898	64.0896	83.0001	56.6535	118.377	162.992
Dhtkd1	0.0162306	0.532577	-0.454423	17.5878	17.9366	13.2286	10.9553	13.9076	10.6858
Prrg1	0.0162662	0.532577	-0.723679	17.5878	19.8057	8.03819	12.6576	7.0838	7.85082
Notch4	0.0162673	0.532577	-0.389607	23.6192	23.4533	29.5805	18.1571	17.9694	22.3748
Lilr4b	0.0162927	0.532577	2.72021	0.0920825	0	0.137798	0.436468	0.64989	0.392541
Ermap	0.0163273	0.532577	-1.15159	1.3352	2.71311	0.872718	0.872935	0.714878	0.654235
Pllp	0.0163298	0.532577	-0.495068	10.1291	11.0634	15.1577	7.94371	8.18861	9.63906
2019-03-04	0.0163343	0.532577	0.553238	11.3261	13.2038	10.7941	13.2686	13.9726	24.7301
Rgs1	0.0165382	0.538184	-1.79734	0.782701	0.723495	1.33204	0.436468	0.357439	0
Nhlrc4	0.0165567	0.538184	1.23681	0.460413	0.512476	0.55119	0.741995	1.00733	1.87547
Fsd1l	0.0165724	0.538184	0.363099	19.015	21.5541	22.1395	27.7593	23.2011	29.8331
Pth1r	0.0166804	0.540972	0.393917	21.225	17.6352	25.3088	27.0173	25.8006	31.3597
Sgcg	0.0167531	0.542608	0.837825	2.07186	1.74845	1.19425	2.7061	2.17713	4.14349
Foxp4	0.0168054	0.543561	0.451381	7.64285	8.71208	8.13006	10.5189	12.5429	10.4241
Aip	0.0168486	0.543561	0.472007	11.4182	11.2142	12.4018	16.7167	12.1529	19.8015
Gdf7	0.0168492	0.543561	5.71655	0	0	0	0.436468	0.064989	0.261694
Kcnj10	0.0169069	0.544573	0.273564	234.81	216.747	263.607	300.595	265.122	298.68
Kcnq1	0.0169252	0.544573	-1.1433	1.05895	1.53743	2.34256	0.872935	0.422428	0.959544
C130074G19Rik	0.0169607	0.544996	-0.380138	36.5107	42.0833	55.6702	33.6953	33.5018	35.9393
Dennd1a	0.0170686	0.547744	-0.243558	101.153	105.6	108.493	86.4642	95.8262	83.8729
Htr2c	0.0171627	0.550039	1.1757	2.85456	5.72767	0.688988	8.59841	7.99364	4.53603
Pcdh12	0.0171886	0.550039	-0.745243	4.2358	3.94908	7.7626	3.79727	2.72954	2.96586
Atp10a	0.0172077	0.550039	-0.43274	39.6415	35.0292	51.9038	24.6168	31.6821	37.3786
Itga7	0.0172928	0.552035	0.27047	70.1208	59.9898	56.6807	79.0879	72.9501	73.2307
Csdc2	0.0174552	0.556493	-0.242893	200.372	196.218	185.889	169.262	163.61	159.372
Cept1	0.0175899	0.559619	-0.353175	60.222	58.5428	57.9668	42.4683	39.0259	56.962
Slc39a12	0.0176065	0.559619	-0.265289	472.245	466.051	450.69	422.02	363.093	370.646
F2r	0.017622	0.559619	0.379666	15.3317	15.4647	14.1472	19.9902	17.352	21.2408
Prkca	0.0177579	0.563201	0.239476	113.676	107.529	109.503	129.063	126.956	134.38
Pde8b	0.0177998	0.563797	-0.245706	163.446	144.458	156.354	135.654	125.689	130.149
Meig1	0.0178252	0.563872	0.707663	4.55808	4.76301	5.55784	5.45584	6.40141	12.4741
Mcm5	0.0179272	0.565185	0.617885	2.85456	3.07485	4.13393	4.6702	4.90667	5.8445
Sycp2	0.0179347	0.565185	-0.385609	15.5159	18.5697	17.1788	12.9631	14.2001	12.0815
Fam196b	0.0179361	0.565185	-1.12472	2.02582	1.41684	1.01052	0.349174	0.877351	0.785082
Enah	0.017962	0.565271	-0.308875	348.624	355.869	339.855	250.183	252.19	340.813
Spata31d1b	0.0181988	0.571986	2.87522	0	0	0.229663	0.392821	0.747373	0.523388
Stab1	0.018234	0.572355	0.439553	18.4625	20.1976	30.7289	33.5207	31.1297	29.3533
Nab2	0.0182787	0.573023	0.358746	22.0077	23.9658	19.7051	28.5013	31.2922	24.4684
Gstm5	0.0183777	0.575387	-0.261415	473.811	457.611	518.165	422.239	392.728	394.329
Tnr	0.0184234	0.575972	-0.304367	74.5868	58.0906	69.1285	51.2849	52.9985	59.012
Chrna5	0.0184435	0.575972	5.51843	0	0	0	0.13094	0.389934	0.130847
Anxa3	0.0184811	0.576409	-0.603674	8.56367	11.0634	18.5567	7.90006	7.83117	9.37737
Pnpo	0.0185052	0.576424	0.515078	5.38683	6.27029	7.25734	7.59454	9.09845	10.3369
Glb1l2	0.0185475	0.57647	0.589147	2.94664	4.31082	3.26121	5.28126	5.26411	5.40834
Mfsd7c	0.0185539	0.57647	-0.49042	10.9578	12.0281	12.3099	7.59454	6.95382	10.6422
Rnasel	0.01859	0.576856	0.801896	2.67039	1.26612	2.84782	3.66633	3.5419	4.49241
Stk33	0.0186329	0.577455	0.585731	3.91351	5.1549	4.59325	5.89231	5.91399	8.81036
Gadd45a	0.0186681	0.577811	0.474384	7.55077	6.96364	6.98174	9.55864	11.503	8.72313
Gcnt1	0.0186973	0.577984	1.04704	8.05722	1.53743	8.72718	10.1697	10.3982	17.141
3632451O06Rik	0.0187316	0.578313	-0.479043	12.0168	9.76718	12.3558	7.59454	7.11629	9.76991
Rbm47	0.0187569	0.578362	1.09184	1.10499	1.74845	0.275595	2.66245	2.24212	1.91909
D430020J02Rik	0.0188162	0.579459	0.935374	1.10499	1.08524	0.597123	1.3967	2.17713	1.78824
Rgs16	0.0189317	0.582281	-0.553595	8.88596	5.90854	7.6248	5.54314	4.54923	5.14665
Htr5b	0.0190393	0.583424	0.543126	8.42555	6.96364	8.31379	10.4752	8.67602	15.3963
Mafb	0.0190428	0.583424	-0.548604	6.30765	7.83786	9.64583	4.7575	6.14146	5.32111
Dpysl4	0.0190921	0.583424	0.406646	9.85283	10.7921	12.4477	14.8399	15.2074	13.7825
Rgcc	0.0190941	0.583424	-0.250396	133.059	128.149	118.138	115.402	104.795	98.7458
Tns4	0.0191037	0.583424	2.63374	0.138124	0.0602912	0	0.480114	0.552406	0.261694
Arhgap20os	0.0191261	0.583424	-2.58201	0.782701	0.361747	0.321528	0	0.0974834	0.130847
Ch25h	0.01916	0.583424	2.17242	0	0.391893	0.0918651	0.261881	0.714878	1.3957
1700010K23Rik	0.01916	0.583424	0.813373	1.84165	1.89917	2.20476	5.23761	2.79452	2.44248
Gm14391	0.0192286	0.584076	-0.862914	19.5675	21.1019	15.3415	6.63431	5.03664	19.1909
Nfia	0.0192493	0.584076	-0.264218	275.465	275.441	284.598	209.897	225.284	260.516
Xlr3b	0.0192573	0.584076	-0.577183	6.12349	11.0032	9.50803	5.4122	5.91399	6.58596
Atp1b2	0.0192771	0.584076	0.284113	1059.73	972.679	1043.31	1360.03	1167.95	1217.18
Slc16a1	0.0193769	0.586372	0.246041	135.085	126.973	144.825	160.445	153.829	168.182
Mobp	0.0194065	0.586542	-0.51534	43.2327	35.8733	24.9873	28.7196	26.8079	17.2718
Ifrd1	0.0194772	0.587663	0.291095	39.8717	44.2839	40.0072	52.8999	50.5614	48.5878
Prkaa2	0.0194917	0.587663	0.347177	17.7259	17.9668	15.1577	21.5179	22.1612	21.0664
Thbs2	0.0195165	0.587685	0.518288	8.01118	7.17466	6.43055	13.2686	9.09845	8.6359
Rassf3	0.0196004	0.589484	-0.40906	21.5473	19.2932	28.1107	15.3637	17.0271	19.4526
Nipsnap3b	0.0196409	0.58976	0.516796	6.26161	5.4865	7.53293	10.7807	7.99364	8.76675
Pcdhb18	0.0196601	0.58976	0.388774	14.6411	12.9928	15.9845	20.6449	18.0669	18.3186
Pcdhb7	0.019682	0.58976	0.44971	9.4845	7.83786	9.96736	13.5305	13.0953	10.5114
Ppp1r3g	0.0197523	0.590706	-0.313607	45.3046	40.3348	39.8235	36.8379	31.2922	32.8426
Kank3	0.0197771	0.590706	-0.422465	28.0391	38.4357	47.1268	25.7079	29.0826	29.964
Odc1	0.0197861	0.590706	0.291889	100.692	82.8703	80.3819	96.1102	104.307	122.647
Pbx4	0.0198698	0.59188	0.669514	2.53227	2.3815	1.9751	3.05527	3.89934	4.01264
Ccdc81	0.0198959	0.59188	0.397753	29.9729	32.2558	34.1279	33.0406	40.1632	53.7781
Fhl3	0.0198982	0.59188	-0.942712	1.5654	1.80874	1.33204	0.611055	1.07232	0.741466
Fgf7	0.0199486	0.592657	0.74827	2.62435	2.59252	2.66409	3.88456	2.957	6.45512
Hba-a1	0.0200967	0.595842	-4.46685	0.230206	0.0602912	63.295	0	2.76203	0.0872313
Ttc4	0.0201046	0.595842	-0.270501	60.9126	62.1904	57.875	50.7612	49.944	49.3729
4430402I18Rik	0.0201502	0.59647	0.441052	7.55077	9.10398	7.6248	10.5625	10.3657	12.1688
Cab39l	0.0201959	0.596906	0.344624	17.4957	16.4595	15.3874	21.125	21.2839	20.2377
Serpinb8	0.0202138	0.596906	1.34784	0.322289	0.241165	0.55119	0.916582	0.844856	1.04678
Hlx	0.0202889	0.597771	-0.6415	3.95955	3.46675	4.59325	2.83704	2.56706	2.26801
Sipa1l2	0.0203322	0.597771	-0.246025	85.2684	79.2227	89.844	69.9657	67.2636	77.1997
Scn3b	0.0203344	0.597771	0.457142	14.1807	13.9273	14.5147	15.4073	17.4495	25.6896
Cxcl16	0.020344	0.597771	0.745936	2.1179	1.56757	1.65357	2.53151	3.76936	2.57332
2310067B10Rik	0.0203655	0.597771	-0.272072	175.786	152.718	133.434	133.428	123.999	125.133
Gm11744	0.0205505	0.600275	3.49766	0	0.120582	0	0.960229	0.714878	0
Gucy2e	0.0205524	0.600275	-0.418815	16.0224	20.3784	17.0869	11.1736	14.98	13.8698
Rps4x	0.0205563	0.600275	0.253033	70.9035	81.2726	90.0278	92.8803	97.191	98.5714
AI662270	0.0205655	0.600275	6.01686	0	0	0	0	0.324945	0.610619
Fam151a	0.0205737	0.600275	-0.241678	87.5705	79.6447	81.4843	73.0647	72.5602	64.5948
Gimap8	0.0206052	0.600477	-0.691686	3.59122	5.21519	7.25734	2.66245	3.80185	3.44564
Lsp1	0.0207377	0.603617	0.724165	1.61144	1.74845	2.38849	2.57516	3.47691	3.40202
Dpp4	0.0207755	0.603999	-0.68084	4.466	3.91893	4.82292	2.7061	1.98216	3.57648
Fes	0.0208213	0.60461	-0.72377	3.31497	4.00937	4.36359	1.57128	2.40459	3.09671
Frmpd4	0.0209263	0.606936	0.39681	12.8455	15.3743	14.6984	16.2802	19.2692	21.0227
Steap3	0.0211305	0.609411	0.444318	17.3115	16.6404	10.7941	22.9582	18.5219	19.5398
Entpd3	0.0211352	0.609411	1.61696	0.276248	0.150728	0.275595	0.698348	0.779867	0.654235
Tgfbi	0.0211513	0.609411	0.603826	6.49182	3.61747	5.00665	7.28901	6.59638	8.98483
Lrrc6	0.0211593	0.609411	0.56904	6.16953	6.63204	8.08412	8.90394	7.86366	14.2623
Dhrs1	0.0211602	0.609411	0.246645	61.4651	59.0251	55.8999	71.3188	67.2311	70.7882
Cds1	0.0211613	0.609411	0.464168	13.5822	13.7464	8.77311	14.4034	16.5397	18.9728
Gna15	0.0212003	0.609814	-1.2157	0.690619	1.20582	1.56171	0.305527	0.519912	0.654235
Hsf4	0.0212445	0.610367	-0.926086	2.71643	1.20582	2.1129	1.04752	1.2023	0.872313
Abcb1a	0.0213593	0.61223	-0.332158	155.712	154.918	218.823	125.877	136.022	158.587
Hmgcll1	0.0213595	0.61223	0.420707	12.4311	17.6352	19.7051	24.3549	22.7786	19.5398
Tsku	0.0214162	0.613137	0.403625	9.16221	9.9782	9.41617	11.3045	12.6079	13.9134
Fam187a	0.0215176	0.615051	1.45946	1.65749	2.89398	1.24018	0.567408	9.06596	6.36789
Susd5	0.0215335	0.615051	-0.635837	7.96514	5.78796	5.19038	4.40832	2.89201	4.92857
Ttll8	0.0215989	0.6162	0.449323	11.0499	16.972	11.9425	18.8554	19.8866	16.0069
Capn3	0.0217694	0.620339	-1.11292	0.920825	2.3815	1.8373	1.09117	0.454923	0.872313
Muc1	0.0218831	0.622853	0.632483	3.95955	3.49689	4.45546	6.80889	7.50622	4.05626
Tbc1d10c	0.0220071	0.625652	5.59263	0	0	0	0.13094	0.129978	0.436157
Tmem255b	0.0222559	0.631837	-1.13134	1.24311	1.17568	1.33204	0.654701	0.29245	0.785082
Lgals1	0.0222892	0.631837	0.399565	12.7534	12.9928	15.0199	20.7759	16.4747	16.5303
Msn	0.0223192	0.631837	0.287828	103.271	116.905	137.889	146.391	131.213	159.59
Gm16023	0.0223282	0.631837	-0.47028	7.96514	10.8223	10.1511	7.15807	7.34375	6.4115
Gm4944	0.0224396	0.634255	-0.458084	9.53054	10.9429	13.4123	7.41995	8.28609	8.94121
Smc1b	0.0225113	0.635321	-3.46812	0.184165	0.271311	0.505258	0	0.064989	0
Sec24d	0.0225646	0.635321	0.32699	28.8679	25.5635	26.7327	35.7467	31.2922	34.7617
Efr3b	0.0225726	0.635321	0.238035	228.779	215.149	226.769	267.642	273.571	249.656
Tead3	0.0225813	0.635321	0.43582	8.28743	11.6061	9.50803	12.1338	15.3374	12.3868
BC024978	0.0226112	0.635428	-0.472923	8.47159	7.71728	8.45158	6.19784	6.27143	5.23388
Ccdc13	0.0226775	0.635606	0.39416	10.9578	9.49587	9.00278	13.1813	12.1854	13.3464
Spef2	0.0226875	0.635606	0.3295	36.0963	42.445	43.9574	47.6186	46.4671	59.9715
Dmkn	0.0226956	0.635606	0.535355	4.74225	7.29524	6.98174	8.20559	8.18861	11.2965
Ceacam1	0.0229128	0.640431	-0.456698	14.4109	15.0427	21.6802	10.3006	12.9328	13.957
Krt18	0.0229203	0.640431	0.595069	6.30765	7.38568	5.74157	7.50724	7.79867	14.1751
Mlf1	0.0229646	0.640824	0.495765	8.24138	11.6362	12.5855	12.0902	14.3951	19.3654
Rgs12	0.0229945	0.640824	-0.233465	124.173	138.519	132.469	112.216	112.723	111.264
Tek	0.0230131	0.640824	-0.415772	53.7301	68.7019	96.4583	48.5352	52.3811	63.1555
Rbbp8	0.0230423	0.640907	0.4413	6.95223	8.04888	9.00278	12.1338	10.2033	10.2933
Gm1110	0.0230693	0.640928	5.88318	0	0	0	0.392821	0.454923	0
Rap1gap2	0.0231196	0.641594	-0.304308	47.975	45.6405	50.6636	35.3975	37.6286	43.7901
Cacna2d4	0.0231498	0.641705	0.881004	1.61144	1.86903	1.46984	1.87681	4.90667	2.31163
Slc46a3	0.0232021	0.642138	-0.328791	31.5383	28.1259	27.6514	23.1328	20.829	25.6024
Etv6	0.0232362	0.642138	0.298116	30.8016	31.472	31.8312	41.5954	38.0185	36.1138
Csmd3	0.0232444	0.642138	-0.365126	20.9488	26.0458	27.1002	16.8913	19.4642	21.1972
Bend3	0.0232797	0.642389	0.379679	10.3132	10.4907	10.3808	12.7449	14.6225	13.1719
Mcm4	0.0233829	0.644509	0.290562	31.3541	31.1404	31.8312	38.4091	37.0762	39.9083
Mycbpap	0.0234694	0.646163	0.528255	10.3593	15.5551	11.2075	14.2725	14.655	24.8173
Htr3a	0.0235168	0.646513	-2.60182	0.874784	0.241165	0.413393	0	0.064989	0.174463
Phactr3	0.0235351	0.646513	-0.236802	317.547	301.155	327.729	257.036	273.246	272.772
Col8a1	0.0235996	0.647556	1.02563	2.62435	8.41063	2.43442	7.63818	14.8825	5.05942
Arhgap28	0.0236536	0.648031	1.01761	0.598536	0.783786	0.413393	1.3094	1.26728	1.13401
BC021767	0.0236706	0.648031	5.33544	0	0	0	0.218234	0.227461	0.130847
Cfap70	0.0236965	0.648031	0.451478	12.6613	16.5801	13.4123	16.2366	17.0596	25.2098
Fam160a1	0.0237641	0.649154	0.670522	2.71643	2.98442	1.79137	3.44809	3.89934	4.66688
Lxn	0.0239693	0.654026	0.255243	147.102	172.523	149.189	204.441	181.417	173.939
Rfx2	0.0240274	0.654229	0.501002	24.9544	16.0676	12.907	21.0377	24.9558	30.2693
Plekhf1	0.0240786	0.654229	0.6653	1.79561	2.17048	2.89375	3.53539	3.5419	3.79456
Cpeb2	0.0241144	0.654229	0.387525	43.509	30.1456	26.4571	45.218	43.2177	42.438
Klb	0.0241252	0.654229	-1.7183	1.05895	0.783786	0.73492	0	0.487417	0.261694
Hmha1	0.0241432	0.654229	-0.674358	3.13081	3.94908	5.5119	2.53151	2.9245	2.39886
Eef2k	0.0241921	0.654229	0.232701	61.2809	65.416	68.3935	77.7349	74.5748	76.9816
Ccdc65	0.0242004	0.654229	0.505126	8.74784	12.9928	13.0448	14.4907	13.2577	21.7642
Hsph1	0.0242124	0.654229	0.245372	82.4599	88.2362	85.6642	91.4836	99.1081	113.401
Wsb1	0.0242178	0.654229	0.38456	63.9053	108.193	87.7771	130.329	117.435	91.7237
Rnf19b	0.0242688	0.654671	0.354153	13.6282	16.0073	15.1118	19.5537	19.5292	18.1877
Ercc6l	0.0242878	0.654671	1.01847	0.598536	0.693349	0.643055	1.52764	1.49475	0.915929
Fstl1	0.0244764	0.659027	0.228625	93.8781	91.492	101.832	111.823	107.199	117.457
Kcnd3	0.024517	0.659393	0.308145	21.5013	20.9211	21.6802	27.672	26.288	25.3843
Tbc1d9	0.0246146	0.660777	0.372227	24.1717	32.0147	23.1959	31.0765	37.986	33.8457
Aldh18a1	0.0246382	0.660777	0.425454	8.1493	11.1539	12.4018	14.5344	13.5502	14.5676
Dlgap3	0.0246496	0.660777	-0.330473	55.5718	68.7923	72.0222	42.381	56.8978	56.8748
Xbp1	0.024817	0.66373	0.39497	37.6617	33.7028	33.7604	58.7049	45.2648	34.2383
Ccl6	0.0248349	0.66373	-2.40431	0.73666	0.391893	0.780853	0	0.324945	0
Eogt	0.0248413	0.66373	-0.263771	75.1393	73.7965	92.7837	68.0889	62.9743	70.2212
Itm2a	0.0248696	0.663759	-0.456646	56.9991	63.5168	106.15	50.2374	47.312	67.6043
Kif5a	0.0249112	0.664144	-0.273026	1449.7	1528.44	1559.64	1163.75	1248.63	1343.01
Slc35f2	0.0249612	0.664752	-0.555826	6.5839	7.38568	10.3348	4.27738	6.30393	5.88811
St8sia1	0.0250107	0.665294	0.452957	8.47159	13.2641	11.8965	13.2686	15.0774	17.8388
Wdr81	0.0250557	0.665294	0.251799	63.9053	57.337	62.5142	76.6874	75.5497	66.383
Map3k6	0.0250699	0.665294	0.590506	5.38683	3.97922	5.14444	5.45584	6.69386	9.63906
Gabra5	0.0251046	0.665294	0.563937	4.88037	6.63204	7.57887	7.33266	8.51355	12.4305
Slc37a1	0.0251327	0.665294	0.730199	1.51936	1.89917	1.28611	3.14257	2.11214	2.66056
Lct	0.025145	0.665294	-0.878423	2.1179	2.26092	4.40952	1.61493	2.14464	0.959544
4930545L23Rik	0.0252163	0.666457	-0.895021	1.88769	3.97922	2.89375	0.872935	2.3721	1.43932
C5ar2	0.0252472	0.666553	-2.08502	0.36833	0.96466	0.505258	0	0.162472	0.261694
Ctxn1	0.0253934	0.66969	0.426821	11.2341	8.44077	10.4267	12.0465	12.5754	15.7453
Tubb5	0.0254856	0.671179	0.250807	95.1212	112.473	119.425	124.219	131.05	133.9
Plekhg6	0.0255397	0.671179	2.33584	0.230206	0	0.18373	0.567408	0.227461	1.26485
Cyth4	0.0255464	0.671179	-0.633745	3.49914	5.84825	6.79801	3.57903	3.31444	3.53287
Lrrc74b	0.0255598	0.671179	0.451891	7.96514	11.2142	9.78363	11.2172	12.2829	16.2686
Cfap46	0.0257241	0.673833	0.434983	23.2508	33.1903	26.4112	30.8583	32.5595	48.8059
Nek11	0.0257457	0.673833	0.477352	7.41264	8.77238	8.68125	9.51499	10.3982	14.7857
Hlf	0.0258137	0.673833	-0.238505	128.731	115.789	108.676	101.479	102.618	95.213
Fam198a	0.0258311	0.673833	-0.272098	107.322	83.5938	80.7034	73.6321	71.3904	79.8603
Sdpr	0.0258423	0.673833	-0.431243	33.1957	28.3369	41.6608	21.3869	22.4862	32.6245
3110082I17Rik	0.0258527	0.673833	0.494394	4.09767	5.84825	5.42004	7.28901	6.92132	7.54551
Adrb3	0.0258541	0.673833	1.01402	0.460413	0.783786	0.643055	1.35305	0.974834	1.57016
Zfp81	0.025909	0.674346	-0.390184	18.8769	16.4897	19.4295	13.7924	12.023	16.0069
Stoml3	0.0259344	0.674346	0.482883	10.8197	9.94806	9.64583	11.9156	11.2431	19.409
Sv2a	0.0259873	0.674346	0.346715	16.6669	20.3784	20.8074	22.0853	24.5983	26.9545
Mir8114	0.0260229	0.674346	1.09738	0.73666	1.62786	1.79137	1.48399	5.52406	1.87547
Mapk15	0.0260332	0.674346	0.576546	5.93932	10.551	7.80853	8.33653	12.3479	15.7016
Spag8	0.0260646	0.674346	0.492045	9.07013	9.58631	10.8401	12.6576	10.2358	18.6675
Tmem132d	0.026067	0.674346	-0.589402	4.97246	5.45636	3.90426	2.88069	3.67188	2.96586
Srxn1	0.0261638	0.675357	0.325652	24.0335	26.6186	29.6265	30.771	34.9965	34.8053
Sema3c	0.0261706	0.675357	-0.414837	39.2272	53.2975	73.3542	40.7224	39.0909	44.6188
Efcab12	0.0261891	0.675357	0.433952	9.25429	10.6414	12.907	12.352	14.72	17.2282
Hsd17b1	0.0262332	0.67557	5.82664	0	0	0	0	0.422428	0.392541
Dusp6	0.0262648	0.67557	-0.308849	58.012	56.3723	73.9973	48.2733	48.3518	55.3919
Ubxn11	0.0263289	0.67557	0.462276	7.41264	12.0884	9.50803	12.0029	12.3804	15.7889
Cfap61	0.0263346	0.67557	0.626125	1.97977	2.80354	2.25069	3.57903	3.41192	3.96902
Eps15	0.0263388	0.67557	-0.269529	441.674	464.333	413.117	405.828	316.626	372.085
Nucb2	0.0263677	0.67557	0.396279	11.8786	14.2287	16.1223	19.5974	16.2147	19.8451
Gm10409	0.026391	0.67557	-1.31297	0.828743	0.693349	1.19425	0.218234	0.454923	0.392541
Ism1	0.026523	0.678239	-0.678604	5.15662	4.55199	4.63919	1.83316	2.89201	4.23072
Kcnh2	0.0266018	0.679542	0.512672	4.51204	4.06966	3.62867	6.24149	5.65404	5.53919
Ssfa2	0.0266896	0.681072	0.233047	183.152	172.584	182.628	224.082	196.397	212.277
Tmed9	0.0268072	0.681697	0.314433	24.9083	22.971	26.5031	32.0804	28.3677	32.0139
Srl	0.02681	0.681697	0.416348	17.4036	15.2838	19.4754	18.8118	20.9589	29.7895
Bard1	0.0268257	0.681697	0.804134	1.88769	0.904369	1.28611	2.31328	2.56706	2.13717
1500009L16Rik	0.0268257	0.681697	0.929292	1.19707	0.572767	0.964583	1.65858	1.39726	2.09355
Sphk1	0.0269337	0.683172	-1.40174	0.506454	1.11539	0.872718	0.261881	0.29245	0.392541
Tifab	0.0269397	0.683172	-2.28763	0.506454	0.542621	0.643055	0.261881	0	0.0872313
Gpr165	0.0270088	0.68417	-1.17685	0.782701	1.3867	0.964583	0.305527	0.552406	0.523388
Lap3	0.0270436	0.68417	0.241364	179.331	163.389	158.927	214.655	192.4	185.934
Nkx6-2	0.0270631	0.68417	-1.79783	19.7057	0.934514	1.51577	1.13482	1.68971	3.53287
Ppp1r36	0.027186	0.686565	0.423596	24.3098	26.3171	27.1002	28.3267	29.2125	46.7996
Gm6548	0.0272283	0.686924	0.396449	9.71471	11.184	10.3808	11.61	15.5649	14.0006
Nop16	0.0272897	0.687762	0.46029	7.04431	6.24014	5.7875	7.81277	8.61104	9.81352
Sytl4	0.0274007	0.689737	-0.780008	2.99268	1.7183	2.38849	1.04752	1.42976	1.61378
Rhou	0.0274246	0.689737	0.273789	38.9969	38.3452	39.3182	48.6225	44.5174	47.9336
Rpp38	0.0274664	0.690079	0.510781	3.72934	4.1601	4.82292	5.71773	5.81651	6.58596
Apbb2	0.0275783	0.691638	0.32566	71.41	71.0231	49.1937	72.3227	75.6796	92.3343
Kdm4b	0.0275851	0.691638	-0.269163	60.5443	64.2403	54.6138	51.5032	48.7092	48.7623
Scd4	0.027644	0.692405	-0.866867	1.61144	2.23078	1.92917	0.741995	0.877351	1.57016
Cxadr	0.0276991	0.693072	0.438188	11.2341	10.973	9.09464	11.8719	12.8678	17.7516
Rassf4	0.0277418	0.693169	0.450514	9.62262	9.9782	9.82956	10.999	11.6655	17.6207
Tlr2	0.0278325	0.693169	1.22616	0.782701	0.331602	0.36746	0.916582	1.65722	0.828697
Kcnip3	0.0278551	0.693169	0.238847	339.646	306.068	328.923	405.653	373.946	370.428
Ankrd42	0.0278572	0.693169	0.44174	9.71471	15.2235	14.9281	16.4548	16.8971	20.9355
Cxcr4	0.0278691	0.693169	0.410497	10.2212	11.0333	10.1052	12.7885	11.828	17.1846
Cpne1	0.0278821	0.693169	0.524694	28.8679	37.7423	54.8434	68.9619	37.9211	67.9096
Cks2	0.0279356	0.693169	0.895367	0.874784	0.753641	1.19425	1.3967	1.55973	2.26801
S100a1	0.0279374	0.693169	0.253705	124.403	122.391	151.302	167.822	147.85	158.892
Dusp10	0.0279584	0.693169	0.644136	2.16394	3.34616	3.44494	4.27738	3.83435	5.97534
Tekt4	0.028152	0.696842	0.499932	5.06454	7.05408	6.79801	7.63818	8.35108	10.8603
Slc6a15	0.0281636	0.696842	0.639929	3.82142	2.95427	6.61428	6.54701	6.56388	7.63274
Lect1	0.0282281	0.697123	0.395795	11.7866	8.65179	9.69176	13.225	12.9978	13.3028
Galnt6	0.0282321	0.697123	1.06116	1.42728	0.422039	0.643055	1.87681	2.04715	1.17762
Mlxipl	0.028269	0.69733	-0.490562	6.81411	6.57175	6.01716	4.05915	4.80918	4.92857
Gm1673	0.0285669	0.703454	0.521298	4.37392	3.88879	3.76647	5.93596	4.90667	6.45512
Shroom4	0.0285945	0.703454	-0.316972	32.367	29.7537	35.0925	25.2715	24.7283	28.0013
Ywhah	0.0286186	0.703454	0.303627	33.2418	36.4159	39.8694	40.9843	43.8026	50.4197
Crygn	0.0286325	0.703454	0.624837	2.71643	5.60709	4.40952	5.4122	6.17395	8.19974
Dock7	0.0287887	0.706582	0.238339	113.952	117.779	99.3061	137.313	129.003	124.348
Asic4	0.0290343	0.71171	-0.759513	1.74957	1.89917	2.20476	1.13482	1.13731	1.17762
Cldn10	0.0290559	0.71171	-0.259066	325.788	263.141	272.288	261.706	226.259	231.643
Cttnbp2nl	0.0291329	0.712407	0.53618	29.9729	14.8618	36.057	36.0959	38.2785	42.6997
9930111J21Rik1	0.0291427	0.712407	-0.702201	8.19534	6.81291	16.1223	4.05915	7.40874	7.58912
1700088E04Rik	0.0292603	0.714567	0.345242	16.2065	16.3389	16.995	19.1609	19.4317	24.3812
Fhl1	0.0292997	0.714812	0.266961	73.1135	64.994	56.3133	73.7194	73.665	86.6207
Lppr3	0.0293438	0.714863	0.560263	8.60971	5.60709	4.68512	11.4355	7.96115	8.46144
Cdk5rap2	0.0294029	0.714863	0.219352	135.315	130.862	126.958	156.43	146.745	154.574
She	0.0294267	0.714863	-0.388473	17.7259	18.7204	26.3653	15.8001	16.8321	15.2655
E030011O05Rik	0.0294809	0.714863	0.825946	1.38124	0.844077	2.15883	2.74975	2.59956	2.31163
St6galnac5	0.0294999	0.714863	-0.258418	85.0842	74.2487	85.8479	76.5564	59.8223	68.6074
3110021N24Rik	0.0295182	0.714863	-0.420705	10.8657	14.289	10.8401	8.42382	9.74834	8.76675
Nlrp1b	0.0295385	0.714863	-2.47916	0.184165	0.602912	0.597123	0.174587	0.064989	0
Ankrd45	0.0295573	0.714863	0.431885	9.89887	16.4595	12.8152	16.6731	16.6372	19.7579
Rem2	0.0295652	0.714863	1.19061	0.598536	0.391893	0.36746	0.611055	1.33227	1.13401
Ralgps1	0.0296537	0.716293	-0.411496	66.8059	67.9482	62.8357	60.3198	32.267	56.1333
Plp1	0.0297395	0.716689	-0.308193	163.078	163.359	118.873	121.163	135.762	102.715
Rhoj	0.0297558	0.716689	0.347932	18.5546	17.9668	23.1959	22.8273	25.2482	27.8268
Ttr	0.0297581	0.716689	1.50782	152.258	806.817	33.3929	1416.34	917.254	489.019
Plekhd1	0.0297929	0.716821	0.582822	5.57099	3.28587	3.21528	5.89231	5.75152	6.36789
Hp	0.0298746	0.717438	-1.24452	1.3352	1.86903	0.826785	0.741995	0.812362	0.130847
Clec14a	0.0298774	0.717438	-0.434186	9.39242	9.19441	11.0238	7.15807	6.56388	8.19974
Tmem212	0.0299369	0.717989	0.5188	8.24138	8.38048	6.56835	8.59841	9.45589	15.2655
Rtn4	0.0299591	0.717989	0.229771	225.142	258.83	243.948	285.886	287.576	280.274
Cd2bp2	0.0302411	0.724037	-0.331535	52.0727	52.3027	50.8014	37.0997	51.2113	34.8489
Slc22a23	0.0304876	0.729225	0.229016	74.771	70.9628	78.5446	94.6262	80.7813	87.4494
Slc12a2	0.0305312	0.729553	0.213672	88.8136	83.4732	85.113	100.911	95.5987	101.973
Kif6	0.0305848	0.730119	0.416812	14.0426	22.0063	18.3271	20.9941	21.9338	29.8767
Trim14	0.0306751	0.731449	-0.863343	1.47332	1.77859	3.16934	0.829288	1.23479	1.43932
Ccnb2	0.0307228	0.731449	1.06479	0.644578	0.331602	1.10238	1.44034	1.29978	1.52655
Pknox1	0.0307304	0.731449	-0.596374	18.2784	18.4491	18.5567	8.6857	19.7241	8.02528
Nlgn1	0.0308376	0.732879	0.582367	130.435	51.6093	51.766	134.039	111.099	104.808
Nuf2	0.0308505	0.732879	0.609532	4.09767	4.61228	7.487	7.28901	6.4664	10.9475
Lhcgr	0.0309194	0.733803	-1.30332	0.966866	0.633058	0.872718	0.392821	0.29245	0.30531
Adamts8	0.0309973	0.734234	0.627432	3.08476	2.32121	2.1129	3.3608	3.70437	4.53603
Iqub	0.0309977	0.734234	0.356734	17.4496	18.1175	15.0659	19.03	20.2766	25.646
Susd2	0.031071	0.735256	0.731471	5.29474	3.37631	3.44494	3.66633	6.4664	9.94437
Emx2os	0.0311158	0.735605	-0.315339	24.9544	27.8847	28.7078	24.1803	21.8363	19.5398
Lrguk	0.0311732	0.736248	0.450723	8.51763	10.5811	9.00278	10.5189	11.4056	16.6176
Ccdc146	0.0312367	0.737035	0.411047	21.179	27.3119	22.8744	23.4383	31.1947	40.3881
Ttl	0.0315993	0.744872	0.30806	35.8661	41.2995	35.8274	45.1744	41.073	53.8653
Fignl1	0.0316907	0.746305	0.877306	0.920825	0.693349	1.05645	1.57128	1.26728	2.04994
Smarca2	0.0317453	0.746871	-0.229944	412.714	381.252	407.008	346.337	351.46	326.114
Litaf	0.0318319	0.748188	0.358566	11.6945	11.7266	14.1932	16.5421	15.3374	16.3123
Cd22	0.0318831	0.748402	-5.26257	0.276248	0.180874	0.0918651	0	0	0
Ankrd29	0.0319418	0.748402	-0.323862	25.9212	22.3078	24.3902	21.5179	17.9045	18.5803
Kcnab2	0.0319615	0.748402	-0.709093	30.157	95.8631	98.7549	31.4257	47.2145	58.8811
Plcd3	0.0320052	0.748402	0.352944	10.4974	12.0281	11.8047	14.5344	14.7525	14.6112
Aif1	0.0320071	0.748402	-0.815405	2.07186	1.74845	1.51577	1.22211	0.779867	1.04678
D8Ertd82e	0.0320645	0.748402	0.35912	26.2896	28.2464	32.658	33.6953	32.397	45.7964
Gpam	0.0320843	0.748402	0.269842	702.544	620.186	570.528	835.224	746.431	700.991
2310069G16Rik	0.0321234	0.748402	-0.730291	4.92641	2.65281	2.93968	1.44034	2.56706	2.26801
Abcg2	0.032124	0.748402	-0.459256	24.6781	23.1518	37.4809	17.8079	17.1896	27.0417
Tekt1	0.0321711	0.748402	0.42095	18.4165	17.8161	16.995	18.8554	20.1141	32.3628
Samd4	0.0321781	0.748402	0.483812	25.4608	23.0011	26.2734	51.1976	25.7031	27.6523
Iqcc	0.0323531	0.751757	-0.296147	30.7556	27.2516	27.2839	23.7875	23.591	22.0259
S100a11	0.0324116	0.752399	0.494571	3.86747	5.27548	5.55784	7.72548	6.30393	6.76043
Znrf3	0.0326923	0.758194	-0.273129	83.2886	83.6842	74.8241	64.8591	56.6054	78.8135
Abracl	0.0327429	0.758648	1.0928	0.598536	0.452184	1.10238	1.61493	2.11214	0.785082
Endod1	0.0328302	0.759892	0.228262	87.3403	88.0252	74.2729	92.4002	100.245	99.8799
Cenpn	0.0328831	0.759892	1.23554	0.322289	0.301456	0.597123	0.829288	0.812362	1.22124
Cd38	0.03289	0.759892	-0.257808	101.291	74.5803	85.8938	73.1083	76.752	68.8255
Chek2	0.0331846	0.765974	0.515847	4.41996	4.40126	5.28224	6.19784	5.65404	8.33059
Lmo4	0.033273	0.767289	0.255342	63.9973	60.0501	68.8529	87.6427	74.8673	67.6479
Slc24a2	0.0334529	0.770711	0.396141	36.2805	37.9835	55.0731	42.9921	63.8191	63.2427
Pitpnm2	0.0335484	0.771398	0.286842	75.8299	63.8484	94.1617	85.8095	100.148	99.0075
Itpr3	0.0336179	0.771398	-0.398788	24.7242	20.2579	34.9547	19.3792	19.9841	21.1536
Pcdha11	0.0336502	0.771398	-0.686561	2.1179	2.4418	2.15883	1.44034	1.42976	1.30847
Slc5a5	0.0336676	0.771398	0.65851	2.25602	1.50728	1.6995	2.66245	2.89201	3.00948
Papln	0.0336765	0.771398	-0.799181	2.20998	2.62267	1.46984	1.52764	1.03982	1.09039
Fignl2	0.0336843	0.771398	0.41111	8.10326	7.71728	9.78363	12.1338	11.6655	10.1624
Bcl6b	0.0337056	0.771398	-0.487046	6.16953	6.96364	6.70615	3.88456	4.90667	5.36473
Elof1	0.0337354	0.771398	0.334506	21.0409	21.6144	20.7156	23.1764	24.6633	32.1447
Ccna1	0.0339943	0.776591	5.90873	0	0	0	0.567408	0	0.30531
Nrn1l	0.0340481	0.777093	1.91936	0.322289	0.150728	0	0.741995	0.519912	0.567004
9430020K01Rik	0.0341432	0.778534	-0.336648	212.02	229.046	344.356	199.902	198.639	223.356
Kcnh8	0.0341807	0.778663	-1.00045	1.01291	1.59772	1.42391	0.349174	0.747373	0.915929
Ankub1	0.0342291	0.779038	0.579201	3.36101	4.94388	4.63919	5.15032	5.52406	8.76675
Kazn	0.034378	0.781278	0.344868	23.6652	23.5739	20.9452	24.835	26.353	35.5031
Pld1	0.0343914	0.781278	-0.307274	36.4186	32.7683	32.2906	27.6284	24.8908	29.5278
Gm8898	0.0345641	0.784423	-0.423199	31.8145	18.3587	19.4754	17.546	16.3122	18.0133
Vwa1	0.0346332	0.784423	-0.237186	91.8983	94.3859	106.15	75.989	79.514	92.596
Prkag2	0.0346364	0.784423	0.411613	27.4406	28.156	15.7089	32.6041	32.072	30.3129
Grin2a	0.0346584	0.784423	0.477438	13.3059	13.2942	17.7759	13.3123	22.9086	25.4715
Myct1	0.0347512	0.785021	-0.689713	2.39415	3.28587	3.58274	1.61493	1.62472	2.52971
Cdca7l	0.034762	0.785021	0.669602	1.5654	2.11019	2.48036	3.66633	2.43709	3.75095
Kcna1	0.0347812	0.785021	0.399935	12.7995	15.6757	16.3979	15.0145	22.5837	21.5897
Itga2b	0.0349807	0.788794	0.696258	1.84165	1.53743	2.15883	2.18234	2.82702	3.92541
Sncg	0.0350688	0.789206	0.51886	8.24138	12.209	14.285	14.1415	12.8678	22.8546
Ivd	0.0350897	0.789206	-0.223213	170.629	164.927	148.913	140.324	143.398	131.283
Ptgfrn	0.0350959	0.789206	0.334655	29.3743	28.0053	35.0465	35.703	34.2492	46.5815
Slc14a2	0.0351513	0.789723	0.739561	1.28916	3.97922	2.57222	3.97185	4.35426	4.92857
Asic1	0.0352234	0.790616	-0.4949	9.25429	10.0385	11.3453	5.19396	6.95382	9.59544
Gbp2b	0.0354086	0.79404	0.627448	1.70353	1.74845	1.88323	2.61881	2.50207	3.14033
Drp2	0.035441	0.79404	-0.220335	85.3144	76.9316	78.1312	64.5099	71.1304	70.5701
Trim72	0.035514	0.794939	5.73462	0	0	0	0	0.584901	0.174463
Smim5	0.0355462	0.794939	0.73042	2.16394	1.59772	1.6995	1.92046	4.0943	2.96586
Tie1	0.0356335	0.79518	-0.345798	24.9083	27.0708	35.9192	21.2123	22.4862	25.4279
2019-09-04	0.0356511	0.79518	-0.215589	88.8596	81.8755	93.7483	76.4691	72.8526	78.3773
Cdt1	0.0356546	0.79518	1.06768	0.322289	0.572767	1.19425	1.78952	0.94234	1.65739
1700109K24Rik	0.0357638	0.796503	-0.711294	2.20998	2.56238	2.98561	1.09117	2.11214	1.48293
Dock9	0.0357813	0.796503	-0.238888	200.049	190.4	216.618	163.283	159.06	192.083
Polr3h	0.0358118	0.796503	-0.218872	179.607	163.028	158.146	146.697	140.864	142.71
Fscn1	0.0358976	0.797684	0.389345	10.3132	8.47092	9.23244	12.8321	10.5932	13.2592
Tmem210	0.0360896	0.800877	5.35883	0	0	0	0.349174	0.194967	0.0436157
Nde1	0.0361074	0.800877	-0.225585	99.311	98.4857	101.603	93.3168	87.1502	75.5423
Lrrc3	0.0361671	0.800877	-0.978176	1.05895	1.26612	1.65357	0.785642	0.422428	0.828697
Tap1	0.0361725	0.800877	0.350711	15.7922	14.078	14.6984	18.3753	16.6697	21.8078
Acvrl1	0.0363376	0.80302	-0.476259	32.1828	32.4668	52.6846	20.2521	28.0102	36.0265
Hrh1	0.0364471	0.80302	-0.250325	55.8941	50.8858	51.8578	44.1269	44.9074	44.2699
Tmem108	0.0364531	0.80302	0.512298	5.43287	8.38048	6.15496	8.86029	7.47373	12.3432
Map4k2	0.0364661	0.80302	-0.254886	53.3158	57.4576	56.1295	43.865	50.1715	45.7964
Htr5a	0.0364818	0.80302	1.08107	1.3352	0.422039	0.413393	1.04752	1.68971	1.78824
Ttc21a	0.0364835	0.80302	0.384804	31.1239	38.2849	31.0963	35.2666	38.051	58.0961
Tssk3	0.0365174	0.80302	-5.98313	0.828743	0.0904369	0	0	0	0
Gmnn	0.0365402	0.80302	0.873239	0.598536	0.693349	0.872718	1.22211	1.42976	1.30847
Utp14b	0.0365652	0.80302	-0.296012	414.371	287.921	305.819	291.473	283.482	245.992
Ccne2	0.0366448	0.804045	0.624041	2.02582	4.31082	3.72053	5.36855	5.94649	4.27433
Il1rl1	0.0367251	0.805079	-5.90675	0.36833	0	0.505258	0	0	0
Fzd9	0.0367645	0.805079	0.350053	25.0925	27.2516	24.0227	40.7661	30.3823	26.3002
Prss36	0.0367908	0.805079	-0.692331	2.48623	1.83888	2.61815	1.35305	1.62472	1.26485
Zfp36	0.0369285	0.807369	-0.333744	35.5899	30.7787	43.9574	28.6323	27.4253	31.4033
Twf1	0.0370019	0.807944	0.216157	85.0842	74.0075	74.3648	91.7018	86.6628	92.7705
Slc26a6	0.037021	0.807944	-0.32711	34.8072	30.3265	26.3193	27.1919	23.8185	21.8951
Plcl1	0.0371759	0.809977	-0.207045	98.0218	94.2955	99.7654	88.7339	83.3483	80.907
1700001C02Rik	0.0371805	0.809977	0.594964	3.17685	4.25053	5.00665	4.40832	6.10896	8.28697
Akap3	0.037247	0.81009	5.32533	0	0	0	0.13094	0.0974834	0.348925
Rims2	0.037252	0.81009	-0.202591	97.4233	90.1053	95.31	81.2703	84.5506	79.8167
Ccdc163	0.0374357	0.812987	-0.719741	1.65749	2.41165	2.89375	1.35305	1.59223	1.26485
Ebf1	0.0374518	0.812987	-0.304421	27.2564	25.7745	30.0399	20.6449	21.5113	25.079
Depdc1a	0.0375042	0.813037	1.84663	0.138124	0.361747	0	0.392821	0.714878	0.828697
Kantr	0.0375627	0.813037	-1.00334	5.70912	6.21	4.36359	3.31715	0.584901	4.27433
Skida1	0.0375777	0.813037	-0.325149	39.9638	34.7579	31.6475	30.7273	29.9599	24.1631
H1f0	0.0375964	0.813037	-0.249871	136.512	116.121	148.684	120.072	101.643	115.712
Cyp46a1	0.0376575	0.813037	-0.262899	55.6178	60.9243	50.388	44.5633	48.9042	45.7092
Jph2	0.037685	0.813037	-0.8756	2.30206	1.02495	1.8373	0.829288	0.94234	1.00316
Pdp1	0.0376883	0.813037	0.305376	23.8033	23.0915	19.3835	29.7671	25.5082	26.7364
Usp54	0.0377204	0.813037	-0.229126	375.236	322.709	318.91	289.858	285.691	291.92
Afap1l1	0.03777	0.813095	-0.420884	20.12	23.2121	36.9757	18.6372	20.1791	21.11
Rmnd1	0.0378132	0.813095	-0.294751	27.5327	26.3774	25.9059	20.2957	24.0459	20.6302
Prkch	0.037823	0.813095	-0.4436	11.142	14.2287	19.1539	9.68958	10.3982	12.6485
Anxa1	0.0379001	0.814035	0.463026	11.7866	12.0582	10.7482	13.7924	11.893	22.1131
1700003E16Rik	0.0379519	0.814432	0.427537	11.5564	14.6508	11.0697	12.2211	18.2944	19.7143
Serinc2	0.0381441	0.817838	0.884606	0.506454	1.02495	1.10238	1.3967	1.26728	2.26801
C5ar1	0.038377	0.822109	1.49427	0	0.572767	0.36746	1.09117	0.974834	0.69785
Prss50	0.0384163	0.82223	0.713339	1.84165	1.29626	1.46984	3.22986	2.20962	2.09355
Pde1b	0.0385846	0.825108	0.292837	21.1329	22.6394	25.86	29.0251	27.9128	28.3502
Thsd7b	0.0387313	0.827522	-0.522743	4.97246	6.02912	7.21141	3.27351	4.74419	4.62326
Serpinb1b	0.0387906	0.828064	0.822893	0.920825	1.47714	1.14831	1.26576	2.85951	2.18078
Suv420h2	0.0388857	0.829369	-0.328686	20.6725	19.8358	17.3166	15.8874	15.8898	14.2623
2810025M15Rik	0.0389916	0.830293	0.442745	4.74225	4.94388	5.19038	6.67795	6.36892	7.19658
Pnma1	0.0390253	0.830293	0.710066	1.38124	2.17048	1.37798	2.00775	2.63205	3.53287
Slc25a36	0.039031	0.830293	-0.299175	32.8735	36.7475	31.5097	28.1522	28.8226	25.2535
Edn3	0.0391103	0.831255	-0.600537	17.864	10.0988	18.4649	5.76137	11.0806	13.6953
Atad2	0.0391874	0.83217	0.324943	13.9045	15.0728	15.8467	18.2007	19.8216	18.1005
Gm5122	0.0392621	0.833032	-5.61213	0.36833	0.331602	0	0	0	0
Prpf39	0.0394988	0.837327	-0.234396	65.793	67.3453	65.5457	57.3082	59.075	52.4696
Ect2l	0.0395877	0.838484	0.58121	3.26893	5.42621	5.87936	6.41607	5.71903	9.76991
Lamp5	0.0396489	0.839052	2.07542	0.138124	0	0.321528	0.611055	0.617395	0.654235
Bcar1	0.0397478	0.840332	0.235559	73.2516	70.9025	62.1926	89.214	73.0476	80.8634
Me2	0.0399027	0.840332	0.320062	16.3446	14.5603	14.974	18.7245	18.4569	20.0632
P3h3	0.0399138	0.840332	-0.282811	42.7723	49.8307	43.9574	40.286	38.9609	33.0607
Myl2	0.0399139	0.840332	-2.95963	0.138124	0.422039	0.505258	0.13094	0	0
Col5a2	0.0399247	0.840332	0.305448	16.8511	18.0874	20.8993	22.4781	22.6486	23.8578
Ergic2	0.039957	0.840332	0.382521	43.6011	24.7797	27.9729	42.0755	42.2103	41.1296
Dok3	0.0399689	0.840332	-0.845144	1.19707	1.53743	1.65357	0.829288	0.94234	0.654235
Hnmt	0.0399847	0.840332	-0.298668	42.6802	37.3203	45.611	39.1948	31.2272	31.665
Gpr146	0.0400326	0.840569	-0.213211	122.792	114.282	124.799	100.649	100.115	111.351
Aqp4	0.0400648	0.840569	0.774675	1304.16	743.059	659.591	942.857	816.814	2871.18
Kif21b	0.0401859	0.841218	-0.243267	140.656	169.569	160.534	143.598	138.329	115.843
Ptpn12	0.0402653	0.841218	0.22517	64.3657	67.9784	61.1821	83.278	71.1629	71.9658
Slc4a5	0.0402866	0.841218	1.82606	0.598536	5.03432	0	8.94758	7.0513	4.1871
Spdya	0.0402986	0.841218	1.21618	0.414371	0.391893	0.321528	0.480114	1.10481	1.04678
Mchr1	0.0403418	0.841218	1.13416	0.36833	0.663204	0.229663	0.960229	1.07232	0.828697
Cbx7	0.0403729	0.841218	-0.240894	71.2258	62.6727	61.4577	53.5109	56.9303	54.7813
Fam101b	0.0404705	0.841218	-0.402954	19.1992	16.1279	26.0897	14.2288	14.1026	18.0569
Dlec1	0.0404715	0.841218	0.429383	13.1678	18.5697	14.6065	15.4073	20.1141	27.0417
Slc25a30	0.0405323	0.841218	0.445673	5.2487	5.24534	5.9253	8.33653	6.62887	7.41466
Ppm1k	0.0405476	0.841218	-0.221862	126.752	118.502	105.553	97.7687	104.34	98.6586
Klf12	0.0405594	0.841218	-0.213139	121.871	120.371	120.803	113.874	100.863	98.4842
6330407A03Rik	0.0405734	0.841218	-1.58786	0.414371	0.602912	0.688988	0.261881	0.129978	0.174463
Ociad2	0.0406036	0.841218	0.621073	2.67039	4.97403	4.91478	4.27738	7.11629	7.98167
Gm6981	0.0406067	0.841218	1.31453	0.276248	0.331602	0.229663	0.611055	0.812362	0.69785
Prkar2b	0.0406198	0.841218	0.399011	8.88596	9.55616	9.23244	9.73323	12.3479	14.4368
E130317F20Rik	0.0406913	0.841218	0.518659	3.03872	2.92413	3.72053	4.58291	4.41925	4.84134
Clic6	0.0406981	0.841218	1.14268	6.49182	8.9834	0.643055	14.2725	13.8426	7.58912
Igsf9b	0.0407158	0.841218	-0.518001	8.42555	7.65699	9.09464	3.79727	7.53872	6.14981
Ybey	0.0409777	0.845207	-0.425573	10.5895	10.0686	8.68125	8.773	6.53139	6.58596
Rap1gap	0.040978	0.845207	-0.249434	70.7654	66.6218	57.7372	55.4314	52.2186	56.5695
Fam214a	0.0410732	0.846454	-0.21982	100.922	86.3672	84.7455	76.4691	82.7634	74.1902
Spaca1	0.0411403	0.847122	5.60396	0	0	0	0.305527	0.389934	0
Icam2	0.0412597	0.848169	-0.437989	7.27452	8.16946	9.18651	5.19396	6.33642	6.62958
Nek5	0.0412859	0.848169	0.446857	8.83992	12.2391	9.23244	11.0863	12.2179	18.1877
Mapkapk2	0.0412953	0.848169	0.256466	50.2771	48.233	44.6923	60.3635	59.0425	51.6409
Gm10007	0.0415287	0.851989	1.25876	0.184165	0.602912	0.275595	0.785642	1.23479	0.610619
Sox17	0.0415511	0.851989	-0.405391	14.2728	17.9969	21.5883	11.61	12.9328	16.1378
Abtb1	0.0418131	0.856026	-0.393269	11.0039	9.85762	9.14057	7.81277	6.98631	8.0689
Scn1b	0.0418181	0.856026	0.355494	18.6007	20.1071	20.1184	18.8554	29.0501	27.3034
Gpc2	0.041899	0.856546	-0.422925	8.24138	11.2443	9.00278	6.59066	7.6362	7.06574
Ccnb1	0.0419136	0.856546	0.762055	1.05895	1.11539	1.05645	1.57128	2.40459	1.48293
Runx2	0.0420073	0.857743	0.741725	1.24311	1.86903	1.74544	1.61493	3.34693	3.18394
Unc5cl	0.0421474	0.859559	0.678813	2.44019	2.17048	1.88323	2.7061	2.63205	5.10303
Grap	0.0421666	0.859559	-0.440108	8.1493	8.41063	10.9779	5.93596	6.53139	7.8072
Zmynd10	0.0422467	0.860466	0.48645	6.39973	10.6716	8.26785	9.68958	10.4632	15.5272
Dbf4	0.0422816	0.860466	0.614681	2.3481	2.74325	2.57222	2.92433	5.16662	3.6201
Rmdn1	0.0424199	0.862161	-0.298949	23.389	20.8608	21.129	18.5935	16.6697	17.8824
Nsdhl	0.0424355	0.862161	-0.268239	47.1002	48.5345	54.9812	45.9164	39.1233	40.0392
Plvap	0.0426134	0.865056	0.631678	2.62435	1.89917	2.25069	2.83704	4.41925	3.14033
Kcnk1	0.0426644	0.865371	-0.227119	301.156	306.913	300.766	289.378	252.645	234.478
Srsf12	0.0427358	0.865496	-0.59626	3.77538	4.25053	6.10903	2.7061	3.99682	2.57332
Arsk	0.042799	0.865496	-0.260372	71.6862	60.9544	56.5889	57.1336	52.0561	48.7623
Stmn1	0.0428088	0.865496	0.303033	38.2603	46.6051	57.5535	60.4071	59.6599	55.61
Pglyrp1	0.0428123	0.865496	-0.450194	10.4053	8.29005	10.2889	5.67408	6.69386	8.81036
Cd209a	0.0430062	0.868525	-5.75309	0.598536	0.180874	0	0	0	0
Tnc	0.0430333	0.868525	-0.285166	112.341	148.256	142.62	131.464	95.4363	104.198
Pter	0.0432145	0.871463	0.541819	5.47891	5.51665	4.45546	4.80114	8.28609	9.42098
Riiad1	0.0432763	0.871988	0.480025	5.75516	4.97403	5.74157	7.72548	5.84901	9.42098
Fam98b	0.043414	0.874042	0.521003	5.20266	4.19024	8.13006	8.94758	7.6687	8.41782
Add3	0.0435036	0.875125	0.236605	825.612	850.318	822.789	1056.82	972.82	914.446
SlcUbl4a	0.0435604	0.875547	3.7255	0.0460413	0	0	0.392821	0.29245	0.0436157
Arl8a	0.0436603	0.876201	0.203296	87.4784	91.1604	81.3924	98.8599	103.592	97.0012
Spock1	0.0436647	0.876201	0.528233	7.45868	10.2797	6.79801	8.33653	10.3657	16.8356
Cd36	0.0437013	0.876215	1.68151	0.230206	0	1.01052	1.22211	1.7547	0.915929
Stk3	0.043824	0.877426	0.238143	51.4281	51.4284	54.7975	58.2248	64.0141	63.6352
Hsp90aa1	0.0438396	0.877426	0.259311	1052.64	1086.72	1106.93	1169.91	1229.23	1486.42
Pebp1	0.0438695	0.877426	0.238654	52.5791	53.3276	56.9563	68.3945	58.1976	65.6416
Pou6f2	0.0439866	0.879048	-5.58245	0.322289	0.361747	0	0	0	0
Dscam	0.044076	0.880115	-0.3655	18.4625	23.4834	22.6907	13.0504	17.0921	20.0632
Uxt	0.0441307	0.880486	0.549583	2.80852	4.06966	2.48036	4.80114	4.87417	4.14349
Osr1	0.0442421	0.881989	0.651183	1.97977	3.28587	1.56171	3.70997	3.96433	3.18394
Cbln4	0.0443063	0.882548	2.67727	0	0	0.229663	0.654701	0.29245	0.523388
Gpatch4	0.0443938	0.883517	0.459605	4.83433	5.84825	6.56835	6.37243	8.74101	8.59228
Bscl2	0.0444318	0.883517	-0.289378	33.3339	34.9086	29.8102	25.0969	26.8404	28.3502
Gpr85	0.0444635	0.883517	0.5374	3.59122	2.89398	4.36359	4.32103	6.10896	5.19026
Barhl1	0.0446036	0.884613	5.03988	0	0	0	0.218234	0.162472	0.0872313
Rab11b	0.044646	0.884613	0.200593	80.0657	79.1925	80.979	87.0316	90.0422	99.0075
Col19a1	0.0446963	0.884613	0.500863	3.22289	3.58733	3.90426	4.58291	5.75152	4.79772
Agpat9	0.0447105	0.884613	0.579765	2.30206	2.80354	1.79137	3.27351	3.37943	3.75095
Ldlrad2	0.0447801	0.884613	0.660135	1.24311	1.80874	1.19425	2.18234	2.46958	2.13717
Pcdhb22	0.044787	0.884613	0.406156	7.50472	6.27029	6.61428	9.51499	8.15611	9.33375
Adamtsl4	0.0447986	0.884613	0.459031	4.60413	4.55199	4.04206	6.19784	5.45907	6.54235
Nwd1	0.0448084	0.884613	-0.227685	828.743	858.819	820.263	740.336	727.161	674.211
Cntf	0.0448715	0.884616	0.558308	3.03872	3.28587	2.80188	3.62268	4.15929	5.71365
Zhx3	0.0449237	0.884616	-0.216207	203.042	169.78	180.561	157.347	155.486	163.428
Prg4	0.0449439	0.884616	1.28568	0.230206	0.723495	0.137798	0.698348	1.00733	1.09039
4932418E24Rik	0.0449535	0.884616	0.540787	3.91351	6.30043	3.76647	5.71773	6.20644	8.59228
Kank1	0.0450127	0.885069	-0.217002	190.519	165.077	175.279	164.068	146.843	145.764
Stat5a	0.0450733	0.885547	0.36766	9.57658	10.5208	9.82956	14.578	13.5502	10.5114
Ppp1r42	0.0451388	0.88612	0.69234	1.28916	1.20582	1.79137	1.92046	2.63205	2.31163
Exoc3l	0.0452354	0.887304	-0.765	1.70353	2.14034	1.33204	1.13482	0.974834	0.959544
Gm6787	0.0453081	0.888017	2.82513	0.138124	0	0	0.305527	0.259956	0.436157
Osbpl9	0.045434	0.888849	-0.198563	149.818	146.99	146.249	126.794	128.353	130.934
4930455H04Rik	0.0455035	0.888849	-0.77847	1.5654	1.41684	1.6995	1.09117	0.844856	0.785082
Adamts16	0.0455082	0.888849	-0.49718	5.15662	7.71728	8.26785	5.15032	5.58905	4.23072
Ripply3	0.0455241	0.888849	-1.90264	0.138124	0.663204	0.826785	0.13094	0.162472	0.130847
Tceal7	0.0455326	0.888849	5.01113	0	0	0	0.0872935	0.194967	0.174463
4831440E17Rik	0.0458608	0.894437	-0.398101	9.66866	8.9231	8.35972	6.80889	7.40874	6.19342
Cpeb4	0.0459117	0.894437	-0.228057	764.009	766.603	753.202	664.173	685.763	599.89
Tmem232	0.0459287	0.894437	0.551857	4.60413	7.17466	4.36359	6.76525	6.27143	10.8167
Vegfa	0.0460782	0.894535	-0.265172	606.778	614.217	503.88	541.089	480.983	413.258
1700016K19Rik	0.0460955	0.894535	0.520489	8.60971	10.8826	11.7587	9.90781	12.7378	22.244
Lrrc34	0.0461652	0.894535	0.56566	2.67039	5.06446	3.90426	4.53926	5.75152	7.06574
Hspb1	0.0461754	0.894535	-0.419522	14.9634	12.209	20.5778	11.3918	10.5607	13.6953
Uprt	0.046184	0.894535	0.480235	4.65017	3.82849	4.22579	6.85254	4.93916	5.93173
Crybg3	0.0461896	0.894535	-0.343751	20.3042	18.4491	27.4677	18.3753	16.7996	16.9229
Cic	0.0462327	0.894535	0.204001	141.945	152.597	138.303	164.243	170.758	163.69
Il20rb	0.0462344	0.894535	2.89249	0	0	0.137798	0.13094	0.519912	0.392541
Ranbp3l	0.0462634	0.894535	-0.314975	44.1075	57.5178	66.4184	50.4556	44.355	40.3009
9930014A18Rik	0.0463444	0.895393	0.37224	9.20825	12.6913	9.00278	12.8321	13.0628	14.3059
Rac3	0.0464373	0.895695	-0.524182	4.78829	3.88879	3.99613	2.92433	3.02199	2.83502
F730043M19Rik	0.0465023	0.895695	-0.440409	5.89328	7.47611	6.66022	4.80114	5.10163	4.88495
Car9	0.0465064	0.895695	0.577951	2.99268	3.91893	4.31766	4.62656	4.35426	7.85082
Itpkb	0.0465067	0.895695	0.214409	178.364	158.415	168.894	201.604	180.637	204.427
Rasl10a	0.0468271	0.901155	0.704318	0.874784	1.56757	1.14831	2.09504	2.01466	1.83186
Scel	0.0470019	0.903297	-0.678546	3.36101	4.00937	1.92917	2.31328	1.7547	1.78824
Chfr	0.0470124	0.903297	-0.284758	39.1351	38.3754	33.1174	31.9931	30.8373	28.0013
Tap2	0.047205	0.904472	0.246568	46.0873	42.5958	44.6923	51.2849	49.5866	57.3546
Dyx1c1	0.0472184	0.904472	0.413114	10.4053	10.9127	7.7626	10.257	12.7703	15.7889
Styxl1	0.0472209	0.904472	0.883646	1.05895	0.874223	2.02103	1.65858	1.72221	3.88179
Lalba	0.0472655	0.904472	5.67758	0	0	0	0.480114	0	0.261694
Efcab1	0.0472754	0.904472	0.410736	9.85283	10.4605	10.0133	10.5189	12.1529	17.708
Morn1	0.0473753	0.904472	0.481858	5.20266	7.77757	6.79801	8.24924	7.44123	12.0815
Dusp1	0.047401	0.904472	-0.307651	65.1023	75.8765	107.804	69.7475	62.5844	68.651
Dnaic2	0.0474808	0.904472	0.397611	24.7242	19.5645	20.8534	23.1328	23.5585	39.1232
Wdr62	0.0474825	0.904472	0.508857	3.82142	5.1549	3.26121	6.7216	5.84901	4.97218
Myl6b	0.0474843	0.904472	0.617202	1.5654	1.77859	1.56171	2.53151	2.17713	2.87863
Myb	0.047528	0.904472	0.441453	21.8696	25.2319	22.8744	21.6924	27.7178	45.7092
Prn	0.0475504	0.904472	-1.78625	1.01291	0.693349	0.137798	0.218234	0.0974834	0.218078
1700048O20Rik	0.0475551	0.904472	-0.591467	3.95955	4.00937	3.5368	1.87681	2.3721	3.40202
Zfp185	0.0476151	0.90491	0.421204	7.18244	6.8732	5.55784	8.51112	7.79867	10.0316
C130030K03Rik	0.047679	0.905419	0.68984	1.19707	1.44699	1.65357	2.53151	2.72954	1.65739
Htra1	0.0477201	0.905496	-0.252509	2136.45	1859.8	1956.54	1820.94	1598.83	1577.19
Gm11681	0.0478115	0.905543	0.358932	12.9376	10.4907	10.0133	14.0979	15.6948	12.9975
Frmd4b	0.0478435	0.905543	-0.269383	40.5623	43.8016	51.766	37.9727	37.8561	37.0733
Vwa5b1	0.047862	0.905543	0.377446	13.7663	15.0427	11.5291	15.0581	15.8898	21.5897
Pyurf	0.0479517	0.905543	-0.23152	130.849	127.998	130.724	125.659	111.261	94.8641
Podn	0.0479688	0.905543	0.60702	1.51936	2.50209	1.74544	2.7061	3.24945	2.92225
Wdr86	0.0480235	0.905543	1.39028	0.598536	0.452184	0	1.09117	0.974834	0.741466
6430531B16Rik	0.0480493	0.905543	0.729048	1.38124	1.23597	0.826785	1.57128	2.14464	2.00632
Gm3417	0.0481493	0.905543	0.782728	1.05895	1.26612	1.05645	1.13482	2.01466	2.70417
Ccdc6	0.0481717	0.905543	0.22402	54.697	55.7091	51.1688	65.6447	61.2846	61.8906
Echdc3	0.0481882	0.905543	0.588032	1.88769	1.86903	2.06696	3.27351	2.53457	2.96586
Map3k1	0.0482465	0.905543	-0.198953	96.1341	94.3859	87.8689	85.9405	80.0014	76.6327
Prokr1	0.0483345	0.905543	5.03984	0	0	0	0.218234	0.162472	0.0872313
Exoc3l4	0.0483732	0.905543	-0.395155	22.2379	17.9366	13.2286	13.0504	14.785	12.7358
Mal2	0.0483792	0.905543	0.533074	4.83433	6.51145	3.6746	5.28126	8.61104	7.93805
Apoo-ps	0.0484383	0.905543	0.660936	5.11058	3.40646	6.33869	4.49562	11.633	7.19658
9530068E07Rik	0.048444	0.905543	0.240112	41.1609	43.5001	41.1096	50.5866	47.7344	50.3325
Nat1	0.0484537	0.905543	-0.344195	20.5344	18.6601	15.1577	14.4034	13.4527	15.0038
Fam212b	0.0485103	0.905543	0.537394	9.57658	26.1965	25.0332	26.8864	32.2995	29.1789
Snca	0.0485979	0.905543	0.389555	8.24138	9.88776	9.69176	9.55864	13.4202	13.4772
Slc5a8	0.0486536	0.905543	1.32456	0	1.0551	0.597123	1.65858	1.00733	1.61378
Pla2g7	0.0487183	0.905543	-0.251931	2641.29	2272.59	2220.65	2060	1972.87	1958.47
Fam124b	0.0487317	0.905543	-0.739085	1.65749	1.65801	3.03155	1.3094	1.36477	1.09039
Nfya	0.0487381	0.905543	0.535902	7.9191	7.23495	7.487	9.07853	7.27876	16.5303
Tia1	0.0488011	0.905543	-0.201001	97.101	96.1947	90.8086	84.5001	87.3127	75.2806
Fez2	0.0488726	0.905543	-0.236068	50.3691	50.0417	53.9248	43.4285	43.7376	43.8337
Tpm3	0.0488743	0.905543	0.229696	110.545	120.884	137.109	149.49	152.627	129.931
Hspa1a	0.0489191	0.905543	-0.339862	94.5687	62.7933	70.782	73.9376	59.9848	46.2326
D930020B18Rik	0.048925	0.905543	-0.520921	4.92641	7.41582	9.69176	5.76137	4.80918	4.79772
Kcnj13	0.0489831	0.905543	0.816462	1.38124	3.85864	1.9751	6.37243	4.1268	2.35525
Btbd17	0.0489901	0.905543	-0.211833	140.794	134.148	117.725	114.442	113.373	111.264
Pde7b	0.0490219	0.905543	-0.318715	18.7848	16.4897	16.995	14.4034	14.0701	13.39
Scn7a	0.0490314	0.905543	0.387779	12.1089	13.3545	16.9032	17.546	15.3699	22.5493
Sft2d1	0.0490699	0.905543	-0.362014	9.99095	10.7921	10.4267	8.20559	8.31859	7.76359
Grhl3	0.0490902	0.905543	5.51388	0	0	0	0	0.389934	0.261694
Pyroxd1	0.049123	0.905543	-0.345651	17.0353	15.0427	13.4582	13.1813	11.6655	10.9911
4930567H12Rik	0.049126	0.905543	0.885994	0.552495	0.844077	0.597123	1.17846	0.974834	1.61378
Cdkl2	0.0491447	0.905543	0.462615	5.06454	5.8181	7.11954	6.80889	7.79867	10.2061
Glrx	0.0491604	0.905543	-0.353103	14.6411	16.0375	13.596	10.7371	10.4957	13.5209
Gm17757	0.0491688	0.905543	-0.662915	3.08476	4.34097	7.16547	2.92433	3.96433	2.26801
Npnt	0.0493552	0.908293	0.469846	7.22848	8.2599	7.02768	7.98736	8.90349	14.3932
Eps8l3	0.0494522	0.908459	-0.26756	45.8111	48.655	38.813	38.2782	37.3686	35.1542
Ctsf	0.0494741	0.908459	-0.20715	142.452	132.852	130.219	125.79	110.481	115.058
Igsf1	0.0494759	0.908459	-0.735977	42.9105	17.5749	10.7941	18.9427	10.0733	13.7825
4930562F07Rik	0.0495567	0.909259	-1.05063	2.80852	2.4418	3.12341	2.92433	0.487417	0.654235
Gm12695	0.0496649	0.910059	0.850734	0.644578	0.96466	1.28611	2.00775	1.03982	2.2244
Trafd1	0.0496877	0.910059	-0.265541	45.4888	38.6768	37.1594	34.7428	33.7293	32.4064
Hdc	0.0497186	0.910059	0.394578	10.4974	13.5655	13.6879	13.8797	14.655	21.1972
Gins1	0.0497493	0.910059	0.617464	1.65749	1.98961	2.57222	2.7061	2.79452	4.05626
Plcg1	0.0498188	0.910103	-0.19523	149.634	152.929	149.694	127.405	133.455	134.162
A730036I17Rik	0.0498636	0.910103	0.426731	4.69621	6.48131	5.83343	8.20559	7.60371	7.15297
Podxl	0.0498864	0.910103	-0.312118	73.4358	82.1167	116.301	62.764	72.1377	84.0038
Mospd3	0.0499008	0.910103	0.768531	0.644578	1.17568	0.918651	1.57128	1.72221	1.43932
Lppr5	0.0499883	0.910286	-0.415426	9.02409	8.10917	9.7377	5.93596	6.17395	8.02528
Cpn1	0.0500021	0.910286	0.718129	1.28916	1.23597	2.29663	2.96798	1.85219	3.09671
Hist2h4	0.0500482	0.910286	-0.338361	13.5822	11.3046	13.2745	10.126	9.58587	10.4241
Pcolce2	0.0500885	0.910286	0.725197	1.61144	2.86383	0.964583	3.53539	2.66455	2.96586
Myc	0.0500972	0.910286	0.645809	1.93373	2.01976	3.9502	3.97185	3.5094	4.84134
Cited1	0.0501782	0.91108	2.73967	0	0	0.18373	0.436468	0.487417	0.30531
Cpsf6	0.0502689	0.912048	-0.194266	120.49	127.848	124.018	108.593	111.749	105.114
Lrrc56	0.0504442	0.91455	0.553966	2.62435	3.88879	4.86885	5.28126	4.54923	6.93489
Actr5	0.0505428	0.915657	-0.428248	8.60971	7.50626	10.6104	5.63043	6.79135	7.37105
Pim1	0.0506761	0.917392	0.456931	3.95955	4.61228	5.5119	5.93596	6.20644	7.19658
Hint1	0.0507772	0.918281	0.234259	49.8166	48.0823	52.8224	60.3198	55.4681	61.4981
Capns1	0.0508005	0.918281	0.203232	74.5408	82.6593	90.4411	95.7173	95.6962	93.6864
Gpc6	0.0508544	0.918577	0.485737	40.5163	28.7891	74.227	69.0055	61.4146	70.3957
Tgoln1	0.05091	0.918901	0.278569	40.194	47.0875	38.6752	58.5739	49.944	44.4444
Cyb5r3	0.0510361	0.918915	0.195791	95.3975	87.0304	90.3493	105.276	98.6532	108.472
Pmel	0.0510794	0.918915	0.616525	1.79561	1.68815	1.33204	2.61881	2.59956	2.18078
Igf1	0.0510852	0.918915	0.798096	0.598536	0.994806	1.33204	1.9641	1.49475	1.65739
Pla2g2c	0.0510886	0.918915	5.75979	0	0	0	0.654701	0	0.130847
Ahcyl1	0.0510989	0.918915	-0.240537	712.258	557.302	649.532	565.007	538.401	520.815
Gbp5	0.0511488	0.919136	0.475137	6.35369	6.05927	9.5999	9.03488	8.61104	12.9102
Slc43a1	0.0513949	0.921843	5.06801	0	0	0	0.0872935	0.129978	0.261694
Acacb	0.0514356	0.921843	-0.272669	44.7521	35.0292	37.435	31.3384	33.6318	31.9267
Limch1	0.0514415	0.921843	-0.262094	317.639	453.631	347.617	323.117	312.434	297.677
Nol4	0.0514505	0.921843	-0.230813	54.3747	57.2465	54.9812	46.5274	49.1641	46.2762
Hspd1	0.0515276	0.922548	0.194865	100.692	103.49	108.768	118.85	121.464	117.85
Auts2	0.0515867	0.922577	-0.199058	82.2757	95.7726	89.2928	77.7785	77.0119	78.2465
Gadd45b	0.0516048	0.922577	0.493933	4.09767	5.1549	6.38462	5.67408	8.8385	7.45828
5730409E04Rik	0.0516547	0.922793	-0.291325	27.3945	24.4481	25.9059	20.8631	23.9484	18.5803
Lrrc8b	0.0518007	0.924092	0.34288	13.5361	13.8971	12.6314	14.3598	16.1498	20.3685
Sfrp5	0.0518031	0.924092	-0.655829	14.7332	6.63204	5.00665	5.28126	4.80918	6.62958
Rabl2	0.0518582	0.924401	0.335763	19.8438	20.9814	17.5462	21.7361	21.4139	30.6618
Lhx2	0.0519276	0.924962	-0.210963	119.017	125.948	137.017	119.199	107.719	103.107
Flt4	0.0519943	0.925408	-0.455844	10.9578	11.5458	18.1893	7.76912	9.3909	12.4741
Mfrp	0.0520284	0.925408	3.60958	0	0	1.42391	17.2841	0.162472	0
Cmah	0.0520702	0.925478	1.967	0	0.241165	0.137798	0.654701	0.714878	0.218078
Abcc3	0.0521326	0.925913	-1.14617	0.874784	0.874223	1.74544	0.785642	0.194967	0.610619
Hbegf	0.0522297	0.926963	-0.209164	83.8872	76.2383	71.3332	69.8348	66.3862	63.9842
Diap3	0.0522717	0.927034	0.634439	2.16394	2.11019	1.46984	2.09504	3.47691	3.35841
Faah	0.0525028	0.929477	0.385232	9.30033	9.04369	7.11954	9.55864	11.4381	12.2996
Zswim5	0.0525194	0.929477	-0.324473	24.586	24.2069	19.4295	21.4306	16.3122	16.8356
Tec	0.0525516	0.929477	-0.42116	7.3666	6.57175	7.7626	4.84479	5.55656	5.75727
BC030867	0.0525616	0.929477	0.808148	0.73666	0.753641	0.780853	1.3094	1.52724	1.13401
Hjurp	0.0526093	0.929646	-0.273297	35.1755	41.3598	43.0847	36.5323	31.1622	31.3597
Ccdc30	0.0528194	0.932219	0.38214	12.0168	16.8815	13.5501	15.0145	18.0019	22.4621
Plod3	0.0528312	0.932219	0.246574	45.5808	38.496	41.8445	50.8048	50.3339	48.1081
Nudc	0.0530404	0.935059	0.235906	89.274	84.6489	102.338	103.967	96.6061	124.741
S1pr2	0.0530688	0.935059	0.447711	4.83433	5.24534	3.76647	5.97961	6.27143	6.71681
Glis3	0.0532327	0.937272	0.227925	50.185	53.8401	51.5363	62.022	57.3203	62.981
Col24a1	0.053285	0.937307	-1.48096	0.644578	0.783786	1.19425	0	0.357439	0.567004
Esrp2	0.0533115	0.937307	-0.929301	1.3352	0.813932	1.10238	0.567408	0.552406	0.567004
Snn	0.0533922	0.937947	-0.211495	74.0343	76.3287	67.1534	59.3159	62.9743	65.6416
Cd82	0.0534247	0.937947	0.334565	21.7775	27.0708	33.1633	37.6672	30.2199	35.5904
Glra2	0.0535106	0.93852	-2.04519	0.460413	0.361747	0.73492	0.305527	0.064989	0
Prph	0.0535679	0.93852	5.50903	0	0	0	0.392821	0.259956	0
Cck	0.0535726	0.93852	0.551554	2.57831	3.4366	3.49087	3.40445	4.6792	5.88811
Fer1l4	0.0536308	0.938867	5.57426	0	0	0	0.523761	0.162472	0
Dpf3	0.0537258	0.939855	-0.259668	37.892	39.8525	34.725	30.5091	33.1769	30.2693
Bdkrb2	0.0539647	0.943358	2.17524	0.0920825	0	0.229663	0.654701	0.422428	0.348925
Vat1l	0.0540682	0.943775	0.674171	6.81411	10.5208	2.80188	12.9631	11.1781	8.15613
Glul	0.0540991	0.943775	-0.251301	5961.97	5915.57	6299.46	5343.54	5062.09	4865.54
Cyb5rl	0.0541118	0.943775	-0.767001	1.47332	2.35136	1.60764	0.916582	0.877351	1.43932
Hspa1b	0.0541547	0.943775	-0.359843	90.9775	58.0002	60.6309	67.8707	51.3088	44.0954
Uhrf1	0.0541818	0.943775	0.464184	4.14371	3.91893	5.42004	6.59066	6.27143	5.67004
Prr18	0.0543695	0.944951	0.321438	12.7074	12.5104	11.3913	14.3598	14.6875	16.7484
Cdk19	0.0544194	0.944951	-0.19956	100.876	88.0855	100.776	80.8338	83.8682	87.4494
Uox	0.0545305	0.944951	0.624066	3.03872	3.82849	2.52629	3.14257	4.32177	7.10935
Neurod6	0.05455	0.944951	0.515777	3.91351	5.06446	5.14444	4.49562	8.05863	7.63274
Ankrd24	0.0545542	0.944951	-0.311497	21.9617	22.5188	20.7156	15.7128	21.0239	15.7016
Cyp2t4	0.0545593	0.944951	-1.24606	0.506454	0.753641	1.10238	0.436468	0.29245	0.261694
Mfge8	0.0545755	0.944951	-0.244219	1656.33	1568.05	1675.39	1532.09	1242.33	1362.38
Uty	0.0546038	0.944951	-0.245588	41.5292	47.4492	45.611	38.802	37.7586	37.0297
Pde3b	0.0546149	0.944951	-0.328349	13.5822	14.6809	15.5252	10.257	12.7053	11.8635
Ell3	0.0546651	0.944951	-1.12878	0.598536	1.0551	1.05645	0.218234	0.487417	0.523388
Tmem216	0.0547161	0.944951	0.559543	2.85456	2.83369	2.80188	3.09892	4.06181	5.36473
Tomm20l	0.0547518	0.944951	5.12482	0	0	0	0.0872935	0.064989	0.348925
Bfsp1	0.0548096	0.944951	0.813323	0.73666	0.723495	0.688988	1.22211	1.29978	1.26485
Clk1	0.05483	0.944951	-0.232021	184.349	230.071	193.1	182.574	181.287	153.527
Catip	0.0548874	0.944951	0.415853	9.20825	12.9325	7.6248	12.0465	11.9255	15.9633
Tacr2	0.054933	0.944951	1.09649	0.552495	0.331602	0.55119	1.3967	1.07232	0.567004
Kif11	0.0549383	0.944951	0.350639	12.5693	15.7662	17.5922	17.4151	17.9694	23.2471
1700007G11Rik	0.0549485	0.944951	0.541978	5.29474	8.2599	6.33869	7.07077	7.60371	14.4368
Dnajb5	0.0549873	0.944951	0.267937	21.4092	24.9003	23.8849	27.5411	29.7649	27.2598
Ankrd44	0.0550241	0.944951	0.343495	17.6798	18.7807	14.6984	18.1571	20.0166	26.8672
Pygm	0.055067	0.944951	-0.20373	173.023	151.994	149.832	140.019	140.474	131.719
Spink4	0.0551006	0.944951	3.26014	0	0.0602912	0	0.218234	0.487417	0.0872313
Klkb1	0.0551473	0.945089	0.737555	0.874784	1.26612	2.57222	2.53151	2.50207	2.7914
B3gnt7	0.0554535	0.948848	-1.8272	0.552495	0.512476	0.505258	0.0872935	0.324945	0
Sgpl1	0.0554791	0.948848	0.210711	66.1613	61.0449	57.5075	75.247	68.7583	69.785
Car4	0.0554832	0.948848	-0.40159	44.1996	29.3015	52.5468	24.6168	31.7796	38.9052
Ppifos	0.0555264	0.948922	-0.621781	2.39415	3.58733	2.48036	1.48399	1.7872	2.26801
Psme1	0.0555714	0.949028	0.229057	62.2938	54.3827	64.3974	76.4255	63.1693	72.5765
Gck	0.0556412	0.949555	3.22444	0.0920825	0	0	0.698348	0.0974834	0.130847
Aspa	0.0558782	0.952563	-0.536219	3.17685	3.13514	3.49087	2.13869	2.3721	2.2244
Ccdc150	0.0558955	0.952563	1.03764	1.47332	0.271311	0.964583	1.52764	1.33227	2.61694
Nfkbie	0.0559558	0.952926	0.475974	3.03872	4.0998	3.8124	4.88844	5.75152	4.62326
Jag2	0.0560122	0.953221	-0.286577	25.0004	26.9502	32.8418	22.609	22.4212	24.4684
Sesn3	0.0560662	0.953477	-0.244602	189.23	148.588	144.504	149.796	122.147	135.165
Gm14685	0.0561092	0.953544	0.518804	5.57099	5.00417	4.17986	5.15032	6.17395	9.85714
Ugdh	0.0562368	0.955048	0.287088	21.4092	19.7152	17.73	22.0853	23.9159	25.8205
6430706D22Rik	0.0563723	0.95639	-0.264884	27.947	28.578	26.1815	21.3869	23.1361	24.3375
Adck2	0.0564036	0.95639	-0.312399	21.8696	18.1175	16.9491	14.8399	15.6948	15.2655
Dnajb13	0.0564333	0.95639	0.502812	2.85456	3.73806	3.6746	4.27738	4.45174	5.88811
Carhsp1	0.0565153	0.9564	-0.199692	80.7564	93.2706	89.9359	79.568	72.4302	78.0284
Syt10	0.0565403	0.9564	0.432545	10.4514	14.1684	12.4018	14.0106	12.8678	23.2471
Trim65	0.0565514	0.9564	-0.338989	17.0353	14.0479	12.8611	10.6935	12.5104	11.4709
Gm11837	0.0567025	0.958292	-0.416276	7.41264	6.90335	6.15496	5.4122	4.6792	5.27749
Phf11d	0.0567496	0.958425	-0.990161	1.01291	1.29626	3.07748	0.480114	0.779867	1.43932
A230056J06Rik	0.0568124	0.958822	-0.964188	1.05895	0.844077	1.42391	0.785642	0.552406	0.348925
A930012L18Rik	0.0569243	0.960047	-0.447661	7.18244	11.998	8.31379	7.33266	6.72636	6.19342
Sema4g	0.0570367	0.96128	-0.275727	24.7702	25.7142	23.6553	20.1212	22.1612	18.9292
Osbpl3	0.057114	0.961907	0.339796	11.0039	15.0728	13.1367	15.7565	15.2074	18.842
Hif3a	0.0571913	0.961907	-0.371669	24.9083	18.3888	23.7471	15.4073	14.0701	22.3312
Apobec3	0.0571921	0.961907	0.33088	11.8326	11.5458	10.6104	16.2366	13.6477	12.9102
Tpx2	0.0572761	0.962442	0.379449	7.50472	11.9075	11.8965	13.094	13.3552	14.3932
Smtn	0.0573027	0.962442	-0.317985	18.2784	17.0323	22.5069	14.3161	15.7923	16.1814
Amigo2	0.0574306	0.963869	0.315009	15.7001	16.4595	14.4228	19.7283	16.4747	21.8951
Aim2	0.0575364	0.963869	-0.682541	1.42728	2.3815	2.15883	1.35305	1.1698	1.22124
Ezh1	0.0575576	0.963869	-0.202352	72.2387	78.0772	68.1639	61.9347	62.3244	65.7724
Trp53	0.0575596	0.963869	0.322537	12.4772	13.3244	14.0094	18.9863	16.3772	14.4368
Mocos	0.0575851	0.963869	0.396797	9.25429	6.57175	6.79801	10.5625	9.68335	9.4646
Slc43a2	0.0576462	0.964232	-0.344877	126.107	68.6717	79.647	62.2839	74.6073	79.0316
Nhlh1	0.0577037	0.964533	-2.34388	0	0.994806	0.918651	0	0.227461	0.130847
Parpbp	0.0577905	0.965322	0.876563	0.644578	0.602912	0.643055	1.26576	1.2023	1.00316
BC028528	0.0578584	0.965629	-0.510804	3.95955	3.73806	4.91478	2.66245	2.89201	3.27117
Kcnh1	0.0579019	0.965629	0.508132	3.13081	4.94388	5.87936	5.36855	7.37625	7.10935
Ppp1r32	0.0579275	0.965629	0.418331	13.1218	16.4595	14.285	13.7487	18.1969	26.78
Rapgef4	0.0579781	0.965814	-0.217014	283.522	329.401	331.541	250.009	269.964	292.661
Stmnd1	0.058064	0.966586	0.571001	4.74225	3.64762	4.31766	5.45584	4.19179	9.24652
St8sia2	0.0582999	0.969852	0.37752	8.47159	10.2797	9.7377	12.5266	9.71585	14.9166
Tmem100	0.0585062	0.97123	-0.192371	83.8872	80.8204	83.6891	77.2984	68.4659	71.6605
Fgd5	0.0585068	0.97123	-0.404184	22.4681	31.8338	46.2081	23.8311	26.223	25.8641
Bcar3	0.0585175	0.97123	-0.189155	146.273	149.341	144.871	133.297	127.151	125.962
Tuft1	0.0585418	0.97123	0.69218	1.51936	1.53743	0.73492	2.22598	2.04715	1.91909
2019-03-01	0.0586134	0.971756	-0.500161	5.66307	7.23495	6.93581	3.14257	5.03664	5.8445
Galnt15	0.0586774	0.972158	0.647343	2.02582	2.3815	5.23631	5.54314	4.32177	5.19026
Lnx2	0.0587303	0.972375	-0.299664	16.5288	15.5551	18.0515	13.2686	13.5827	13.8262
Ndrg1	0.0588227	0.973244	-0.268693	41.5292	41.5407	49.5612	32.9533	35.7114	41.3913
Olfr287	0.0589621	0.974777	-0.360619	15.3317	10.7318	11.7587	9.90781	9.16344	10.3369
Glipr1l1	0.0589952	0.974777	5.59159	0	0	0	0.392821	0	0.30531
Rbm41	0.0590438	0.974922	-0.267368	25.7831	30.0853	25.9059	22.8273	23.461	21.7206
Fgl2	0.0591897	0.97667	0.595883	1.88769	1.50728	1.56171	2.7061	2.3721	2.39886
Dnah2	0.0593146	0.97807	0.376601	22.6983	27.8546	25.6303	27.1483	26.8079	45.0986
Gcnt7	0.0594201	0.978851	-0.558024	3.08476	2.86383	2.93968	1.9641	2.3721	1.65739
Gng13	0.059478	0.978851	-0.842012	1.10499	1.83888	1.42391	0.611055	0.714878	1.13401
Ccdc151	0.0594834	0.978851	0.33093	13.2599	15.525	13.5042	17.8079	15.1424	20.4121
2310010G23Rik	0.0595223	0.978851	4.93598	0	0	0	0.0872935	0.129978	0.218078
Acaa2	0.0596438	0.980189	-0.197546	86.3734	85.6136	80.9331	78.1277	67.0361	75.5423
Timd4	0.05972	0.980719	5.36494	0	0	0	0.261881	0.324945	0
Nfkbia	0.0597563	0.980719	0.266262	29.006	28.9398	35.0465	38.4528	36.8487	36.4627
Cldn1	0.0599122	0.982104	1.17249	0.184165	1.17568	0.275595	1.44034	1.68971	0.69785
Nphp1	0.0599212	0.982104	0.263867	34.0245	32.7381	31.0504	34.0445	39.3508	44.0518
Gm867	0.0601294	0.984487	0.486629	7.41264	6.8732	6.06309	6.02325	9.71585	12.7794
Ccnt2	0.0601637	0.984487	-0.227053	79.9276	75.6354	61.6415	62.3712	63.9491	59.2737
Oas2	0.0602045	0.984487	-0.804342	1.79561	1.35655	1.9751	0.480114	1.07232	1.35209
Rnf138rt1	0.060253	0.984487	0.686011	1.79561	1.74845	1.6995	1.83316	2.27461	4.36157
Wdr35	0.0603	0.984487	0.242959	48.4354	49.2579	49.4693	51.4159	56.7354	66.0341
1700023F06Rik	0.0603085	0.984487	-1.67221	0.36833	0.512476	0.55119	0.0872935	0.0974834	0.261694
Elf5	0.0604564	0.986242	0.646943	1.05895	2.23078	2.15883	3.40445	2.30711	2.92225
Foxo3	0.0605179	0.986588	-0.218854	73.8502	62.6426	69.4959	59.7961	57.2228	59.8843
Zdhhc4	0.0606875	0.988693	-0.269541	23.3429	25.1414	23.8849	21.1687	18.7168	20.2377
Ifit1bl1	0.0608886	0.991307	1.06104	0.552495	0.48233	0.229663	1.00388	0.844856	0.828697
Slc9a2	0.0610188	0.992426	0.547053	1.97977	3.40646	3.39901	4.84479	3.63938	4.4488
Ugt1a6a	0.0610622	0.992426	0.359108	7.87305	10.6414	11.4831	14.4907	11.8605	12.2124
Micalcl	0.0610792	0.992426	-0.330835	15.5619	14.078	14.2391	10.2133	13.6152	10.9475
Tbx4	0.0612106	0.993241	-1.15939	1.01291	0.663204	1.79137	0.261881	0.324945	0.959544
Plch1	0.0612108	0.993241	0.395765	11.2341	19.4138	22.5069	24.4422	21.3814	24.2067
Pcdhb9	0.0613114	0.994213	0.391053	6.5839	8.9231	7.487	10.6935	11.2431	8.28697
Snhg20	0.0614113	0.995172	-0.267809	44.0154	47.7507	37.0675	32.0367	38.246	36.768
Mns1	0.0614621	0.995336	0.297399	39.8257	39.3099	41.7067	41.9882	44.0625	62.5012
Krt73	0.0615364	0.995879	2.59236	0	0.120582	0	0.13094	0.454923	0.30531
Ccdc78	0.0616234	0.995954	0.38251	7.87305	11.6664	8.22192	11.741	10.8856	13.7825
Slc35f3	0.0616532	0.995954	-0.567537	2.94664	2.50209	2.34256	1.78952	1.7547	1.70101
Gm16675	0.0616881	0.995954	1.54521	0.0920825	0.361747	0.137798	0.305527	0.519912	1.00316
Clic1	0.0617555	0.995954	0.303695	19.3373	21.7953	27.1002	26.93	25.6381	31.665
Arl3	0.0617934	0.995954	0.224082	43.2327	43.3795	43.9115	49.7137	49.6841	53.0803
Ccm2l	0.0618462	0.995954	-0.437217	7.18244	6.11956	9.69176	5.80502	5.49157	5.62642
Gm3716	0.0618552	0.995954	-5.41139	0	0.241165	0.36746	0	0	0
Klhdc2	0.0619033	0.995954	-0.206584	127.212	119.949	114.877	117.279	97.3534	99.182
Twsg1	0.0619081	0.995954	0.223033	47.5146	43.47	45.0139	53.4673	53.5834	51.5973
Pnpla7	0.0620485	0.997412	-0.225765	207.094	163.721	208.488	177.642	153.796	163.82
Rcc2	0.0620804	0.997412	0.255201	40.7005	49.3785	43.1766	46.1783	55.2406	57.7471
Gen1	0.0622308	0.998147	1.20534	0.0920825	0.934514	0.55119	1.87681	0.584901	1.30847
Fam60a	0.0622763	0.998147	0.470035	3.82142	5.8181	5.9253	5.84867	6.88883	8.89759
Aox3	0.0622868	0.998147	-0.717861	1.79561	1.23597	1.88323	0.829288	1.07232	1.04678
Ccdc39	0.0622967	0.998147	0.243173	67.2663	77.414	58.518	70.5768	78.9616	91.2003
Lppr4	0.0623305	0.998147	0.329317	26.6118	36.3556	34.6331	31.9058	41.1055	49.7218
Lao1	0.0624801	0.999177	-1.13006	0.552495	0.753641	1.65357	0.567408	0.422428	0.348925
Gria2	0.0625142	0.999177	-0.250701	612.211	506.688	456.064	426.865	493.591	403.14
Ell2	0.0625176	0.999177	0.326176	9.57658	8.89296	10.4267	12.2211	12.2829	11.6454
Platr17	0.062615	1	5.49514	0	0	0	0	0.552406	0.0872313
Zkscan5	0.0627463	1	-0.310524	37.892	31.1103	28.1566	21.8234	27.4578	29.0044
Maml3	0.0627496	1	-0.312157	13.352	13.2641	12.4018	10.0824	10.2033	11.1656
Foxg1	0.0627719	1	-0.434516	85.2224	75.0325	67.4289	30.1163	73.665	64.5948
Nr1i2	0.0628399	1	5.36433	0	0	0	0	0.324945	0.261694
Bche	0.0628783	1	-0.422175	6.12349	8.2599	8.22192	5.06302	6.30393	5.49557
Tle2	0.0629907	1	-0.355226	17.5878	22.0666	18.1433	16.1493	17.6445	11.3837
Hemk1	0.0629924	1	-0.378307	10.4974	9.85762	8.03819	6.93983	8.15611	6.71681
3110082J24Rik	0.0630909	1	-0.395721	10.7737	11.8171	8.49752	6.85254	9.3909	7.37105
Gm30505	0.0631562	1	5.36431	0	0	0	0	0.324945	0.261694
Pelp1	0.0631623	1	0.261359	20.3502	22.0666	20.8534	24.6604	26.5155	24.6865
Epha6	0.0632905	1	0.386277	9.53054	15.6456	13.7798	13.6178	19.2042	18.1877
Kcnc4	0.0634014	1	-0.264535	23.5731	22.7298	21.2668	18.4189	19.5292	18.275
Ccdc162	0.0634024	1	0.387566	11.9707	16.0978	11.8047	14.2725	15.5649	22.5057
Grip1os2	0.0634116	1	4.9813	0	0	0	0.174587	0.227461	0.0436157
Abcc6	0.0634944	1	-0.471021	4.2358	4.61228	6.01716	3.53539	3.83435	3.31479
Khnyn	0.0635271	1	-0.230801	50.6914	47.7808	50.5717	40.286	45.4273	41.1732
Epn3	0.0636259	1	0.728284	1.61144	2.08005	0.643055	2.88069	2.11214	2.31163
Tapbp	0.0636642	1	0.182384	81.1247	79.8859	79.6929	89.4322	86.9877	96.7831
Acsl3	0.0637025	1	-0.231654	1677.74	1387.6	1529.78	1346.11	1256.46	1310.82
Atf2	0.063762	1	-0.348906	62.5701	60.442	61.274	55.0822	31.4871	58.2705
Pdgfd	0.0638354	1	-0.255526	41.7594	36.4762	37.1135	35.6594	30.5123	30.4437
Eml4	0.0640464	1	-0.22362	52.9474	52.2725	48.2751	44.3451	43.3151	43.8337
Gm4432	0.0643892	1	0.753494	1.24311	0.693349	1.24018	1.74587	1.46225	2.09355
Gm12866	0.0646634	1	-2.07248	0.138124	0.96466	0.459325	0	0.064989	0.30531
Nod1	0.0647464	1	-0.337631	13.4901	16.761	16.9032	13.5305	13.4852	10.2933
Fam120aos	0.064761	1	-0.259353	38.2142	33.2808	33.347	28.1085	30.6098	28.7863
Cckbr	0.0647676	1	0.623175	3.77538	3.34616	1.65357	4.1028	3.47691	6.01896
Hk3	0.0647778	1	1.11787	0.276248	0.391893	0.55119	1.3094	0.747373	0.610619
Kcnq4	0.0649095	1	-0.454786	4.32788	5.54679	5.42004	3.3608	3.80185	4.01264
Ptprm	0.0649193	1	-0.189945	139.643	147.985	151.072	124.262	124.649	135.732
Tcf7l2	0.0649212	1	-0.256958	39.8717	34.8182	33.8063	30.5964	29.6025	30.5746
Adhfe1	0.0649419	1	-0.198705	80.5262	68.5813	71.7925	64.7718	62.1619	65.4671
Nek4	0.0650109	1	0.23431	38.2603	40.4554	35.2302	44.9125	44.0625	45.1858
Emcn	0.0650735	1	-0.40197	13.5822	17.183	23.1041	10.5625	15.4024	14.7421
Fth1	0.0650953	1	0.223225	259.166	207.824	228.239	248.656	261.905	300.861
Cmtm8	0.0651202	1	-0.566373	4.83433	4.55199	8.58938	2.83704	4.19179	5.05942
Gabra1	0.0651896	1	0.503219	8.42555	7.68713	12.3558	8.07465	13.8751	18.3186
Zfp68	0.0654961	1	-0.542306	75.876	70.179	75.3293	20.7322	64.1441	67.0809
Sec16b	0.0655812	1	1.19365	0	1.0551	0.872718	1.3967	1.49475	1.61378
Rabif	0.0656252	1	0.368717	8.51763	8.29005	6.52242	11.3482	8.96848	9.90075
Cadps	0.0656642	1	0.263059	46.5017	40.998	47.1268	44.3451	56.8653	60.1896
Shmt1	0.0656748	1	0.622278	2.07186	1.44699	1.14831	2.53151	2.3721	2.26801
Rnft2	0.0657098	1	0.260837	27.0262	22.9107	28.6619	31.9058	31.7796	30.3129
Tfb2m	0.0657541	1	-0.275048	22.6523	19.3836	22.2773	18.4626	16.5072	18.1441
Tcea3	0.06576	1	0.462432	6.39973	5.8181	8.45158	8.6857	7.18128	12.6049
Prickle1	0.065813	1	-0.307908	28.0391	28.3067	38.8589	22.5654	24.7608	29.5278
Pih1d2	0.0658134	1	0.40129	8.28743	8.68194	7.21141	9.07853	9.13095	13.8262
Id1	0.065898	1	-0.358111	17.5878	15.4647	25.5385	14.2288	15.4999	15.8761
Mical2	0.0659778	1	-0.195804	104.652	109.519	112.213	85.1985	102.618	97.0448
Rora	0.0659915	1	-0.20766	204.423	200.649	192.917	150.232	183.074	184.451
Masp2	0.0660412	1	-0.316022	15.8842	22.8504	20.2103	15.2764	16.2797	15.8761
Cfp	0.0660442	1	0.462848	4.51204	4.12995	4.50139	6.45972	7.0513	4.53603
Tnfsf10	0.066427	1	-0.439293	6.16953	7.98859	10.4726	5.23761	6.40141	6.49873
Polg2	0.0666876	1	-0.501465	3.45309	3.31602	3.72053	2.22598	2.66455	2.48609
Klhl6	0.066716	1	-0.676895	1.84165	3.70791	5.32817	2.74975	2.01466	2.04994
Lpo	0.066734	1	0.766173	1.70353	0.602912	1.74544	1.87681	2.40459	2.48609
Gm2061	0.0668678	1	-0.352617	30.8016	25.7745	21.9098	24.8787	21.3814	15.1782
Cd300ld	0.0668773	1	1.67136	0.230206	0	0.505258	1.00388	0.714878	0.567004
Fbln7	0.0668844	1	0.37454	7.68889	11.2142	11.4831	11.5227	12.3154	15.658
Rspo1	0.0671078	1	0.719895	1.88769	1.92932	0.688988	2.79339	1.85219	2.87863
Fmo2	0.0671607	1	-0.555695	8.97805	4.06966	6.29276	3.27351	5.03664	4.75411
Cdc20	0.0672056	1	0.694752	1.28916	1.02495	2.15883	2.0514	2.07965	3.0531
Spa17	0.0672209	1	0.401024	8.1493	9.34514	8.95684	10.0824	9.4234	15.5272
Vgf	0.067286	1	0.65327	3.03872	3.34616	4.36359	3.01163	4.74419	9.15929
Tmem53	0.0673085	1	0.587576	1.97977	1.80874	2.84782	2.74975	2.957	4.23072
1700042O10Rik	0.067403	1	-5.21133	0.0920825	0.0301456	0.413393	0	0	0
Scnn1a	0.0674032	1	0.508981	3.49914	5.66738	5.32817	6.11055	5.26411	9.37737
E2f7	0.0674673	1	0.993999	0.690619	0.723495	0.275595	0.698348	1.68971	1.00316
2900055J20Rik	0.0674984	1	1.27933	0.506454	0.211019	0.137798	0.611055	0.714878	0.741466
Dpy19l2	0.0676432	1	0.627547	2.07186	2.20063	3.49087	3.01163	3.21695	5.75727
Barx2	0.067774	1	0.604361	2.1179	2.68296	2.52629	2.31328	3.80185	5.05942
Trpv4	0.0678355	1	0.560769	2.53227	4.31082	4.50139	7.4636	5.49157	3.83818
Ccdc180	0.0678505	1	0.403599	25.4608	32.0147	26.7787	25.0532	34.3467	52.1643
Dock10	0.0680468	1	-0.246653	41.1148	38.3151	44.5086	31.7748	38.116	34.4128
S100a4	0.0681193	1	0.656437	1.47332	1.3867	1.01052	2.09504	2.43709	1.57016
Morc3	0.0681705	1	-0.201802	79.191	75.2736	67.5208	60.3198	68.9858	63.6352
Swi5	0.0681885	1	0.256521	38.4444	32.8587	32.1068	39.5003	38.0185	46.0145
C030037D09Rik	0.0683371	1	-0.273912	21.179	19.8057	21.3586	18.1571	17.937	15.3963
Crb3	0.0685232	1	5.4017	0	0	0	0.261881	0	0.348925
Adrbk2	0.0685254	1	-0.293481	222.748	233.056	190.115	191.173	209.654	126.136
Slc6a7	0.0685925	1	0.600805	1.42728	1.41684	1.60764	1.92046	2.53457	2.26801
Gm3448	0.0686286	1	-6.18216	0	0	1.05645	0	0	0
Bace2	0.0687643	1	0.390315	11.8786	10.1591	11.4831	11.741	12.4779	19.7143
Edil3	0.0687941	1	-0.313309	15.4699	14.5603	15.0199	10.3879	13.4852	12.2996
Irak4	0.0688586	1	0.322425	8.83992	9.91791	9.3243	12.352	11.9905	10.8167
Sh2b3	0.0689399	1	0.598935	8.7018	8.65179	25.9978	20.6013	23.1686	21.7642
Prps1	0.0692494	1	0.294823	13.6743	14.8919	16.7654	19.3792	18.9768	17.2282
Emc8	0.0692813	1	-0.227177	105.803	78.3786	80.8872	77.4293	70.4805	78.4646
Iqcd	0.0692848	1	0.347642	8.47159	8.04888	7.71666	9.77687	9.45589	11.6454
Syde2	0.0693857	1	-0.293054	22.1458	20.1674	17.1328	17.0222	16.2797	15.2219
Olfr920	0.0693869	1	2.88902	0	0	0.0918651	0.261881	0.324945	0.130847
Ly75	0.0694605	1	-0.438264	9.53054	8.29005	15.5252	7.41995	7.96115	9.15929
Clmn	0.0696565	1	-0.191999	323.762	317.313	297.918	271.483	288.453	261.999
Irf8	0.0698421	1	-0.587905	2.20998	2.65281	3.6746	1.57128	2.27461	1.78824
Mfsd7a	0.0699335	1	0.765767	0.874784	0.844077	1.10238	2.0514	1.72221	1.00316
Dhx37	0.0699693	1	0.247908	28.1772	27.945	26.9165	34.7428	32.1045	31.7958
Lamb3	0.0699752	1	2.56555	0	0	0.229663	0.174587	0.487417	0.69785
Lcn2	0.0700165	1	1.83607	0.230206	0	1.74544	0.698348	1.03982	5.27749
BC017643	0.0700241	1	-0.507932	10.2212	16.6404	6.75208	7.72548	9.00097	6.9785
Cttn	0.0700333	1	0.187531	73.5279	78.1676	79.7389	83.3217	95.1438	85.0069
Lama3	0.0700492	1	-0.283089	37.0632	45.5199	52.3171	40.0241	32.072	38.8615
Eps8l2	0.0701528	1	-0.435054	8.47159	12.842	17.5462	8.29288	10.0083	10.4241
Gm4070	0.0702199	1	-0.61938	39.5034	31.472	107.298	29.0687	39.5458	47.3666
Map7d1	0.070414	1	0.191324	354.472	326.537	331.863	380.032	387.302	389.095
Neurl3	0.0704472	1	2.22864	0	0	0.36746	0.741995	0.357439	0.610619
Sh3tc2	0.0704578	1	-0.582892	2.07186	3.22558	3.26121	1.70222	1.68971	2.35525
Opalin	0.0705968	1	-0.739272	1.84165	1.53743	1.51577	0.872935	1.39726	0.610619
Dnaic1	0.0706513	1	0.335028	18.8769	22.3982	25.171	22.6527	25.2807	35.9393
Ppp3r1	0.0707381	1	0.19134	97.3773	92.9088	85.067	97.3759	107.459	109.563
Trak2	0.0707755	1	-0.188936	125.877	122.452	124.753	99.3837	118.02	109.737
Caps2	0.0708013	1	0.619226	1.70353	1.86903	1.33204	1.92046	2.27461	3.40202
D130043K22Rik	0.0708426	1	0.386785	7.78097	9.34514	9.64583	10.257	9.74834	15.091
A330009N23Rik	0.0709029	1	-0.636026	1.97977	2.01976	2.25069	0.916582	1.42976	1.65739
Tspan2os	0.0709089	1	5.5006	0	0	0	0.480114	0	0.174463
Mettl18	0.071038	1	-0.542968	4.32788	3.7682	2.75595	2.88069	2.59956	1.9627
Chrna2	0.0710411	1	1.80805	0	0.211019	0.18373	0.218234	0.584901	0.654235
Agap1	0.0710722	1	-0.255911	77.0731	80.941	85.2508	75.1161	77.2069	51.292
Hs6st3	0.0711342	1	0.524697	3.91351	5.54679	4.54732	4.40832	6.23894	9.59544
Wipf3	0.0712047	1	0.46975	17.864	23.0614	24.0686	16.0184	32.527	41.4785
Zfp438	0.0712136	1	-0.269782	50.0468	40.9378	36.1948	38.2346	34.7366	32.4937
Il18	0.0713996	1	-0.20899	92.635	99.8423	85.113	85.2858	86.2403	68.651
Mthfd2	0.0714476	1	0.575674	3.45309	1.92932	3.5368	5.36855	3.44441	4.40518
Midn	0.0714739	1	0.192932	82.2297	86.0055	72.8031	87.8173	99.3031	88.4526
Bax	0.0717332	1	0.33788	8.24138	7.5967	8.49752	10.1697	10.7882	9.72629
Mpzl2	0.0717979	1	1.39616	0.276248	0.211019	0.137798	0.523761	0.454923	0.69785
Dos	0.0719991	1	0.226559	51.9806	51.6394	49.699	53.2927	59.5624	66.5575
Plekha4	0.0720107	1	0.707117	1.38124	1.20582	1.14831	1.13482	2.3721	2.57332
Tmem44	0.072071	1	-0.184623	123.897	128.933	132.791	110.121	119.58	109.519
Wnk2	0.0721256	1	-0.187299	231.265	211.894	225.023	206.056	188.565	192.171
Foxq1	0.0722594	1	-0.403149	13.6743	10.6414	20.394	10.868	10.5607	12.2996
Pnky	0.072309	1	-0.741243	1.42728	1.29626	2.52629	0.872935	1.29978	0.915929
Zfp612	0.0723295	1	-0.262248	40.1019	33.2506	33.3011	27.4102	29.8299	31.6214
Sntg2	0.072368	1	0.788436	0.782701	1.68815	0.459325	1.57128	1.7547	1.87547
Galnt18	0.0723861	1	-0.260242	24.7702	24.2069	26.3653	22.8273	20.7315	19.3217
Pax6os1	0.0724346	1	0.901624	0.73666	0.844077	0.413393	2.00775	0.877351	0.915929
Sorl1	0.0724689	1	0.195577	338.633	313.092	317.026	397.404	352.208	359.786
Acvr1b	0.0725088	1	0.265654	26.3816	23.4533	23.793	25.8825	30.8373	31.7086
Pantr1	0.0726072	1	-0.312353	47.4685	70.2694	86.2613	53.5109	56.6054	54.1706
Mex3b	0.0726108	1	0.376614	6.0314	5.57694	5.83343	7.59454	6.98631	8.0689
2810032G03Rik	0.0726806	1	0.632454	1.15103	1.29626	1.14831	1.70222	2.17713	1.70101
Trim47	0.0727	1	0.392927	5.84724	8.80252	9.41617	10.5189	11.7305	9.37737
Phc3	0.0728424	1	0.572274	66.4836	74.7611	31.6016	108.593	107.167	41.304
Styk1	0.0729049	1	2.68515	0	0	0.137798	0.13094	0.552406	0.218078
Klf10	0.0730051	1	0.369089	9.20825	9.16427	14.2391	12.7012	14.5575	14.7421
Arrdc4	0.0730411	1	0.356008	6.90619	8.16946	7.3492	8.38018	10.4957	9.85714
Col6a3	0.0731938	1	-1.08044	1.10499	0.693349	1.56171	0.13094	0.844856	0.567004
Akr1c14	0.0731955	1	-0.616028	2.67039	6.14971	8.13006	3.05527	4.02931	3.96902
Zfp940	0.0732621	1	-0.41015	8.28743	7.9283	6.61428	6.76525	5.8815	4.53603
4732471J01Rik	0.0732809	1	-0.554508	4.78829	3.61747	8.49752	3.75362	4.06181	3.6201
Slc45a4	0.0733724	1	0.279782	16.8971	17.7859	18.7864	18.5935	22.2262	24.0758
Nipal2	0.0734228	1	0.509601	3.26893	3.85864	2.52629	3.53539	4.45174	5.8445
Mybpc1	0.0734682	1	2.36466	0	0.180874	0	0.480114	0.357439	0.261694
Ece1	0.0735107	1	-0.202378	225.372	196.429	218.731	184.538	168.549	203.598
Myo1h	0.0735908	1	-0.445803	7.04431	4.43141	6.10903	4.27738	4.45174	4.09987
Tspan5	0.0740389	1	-0.192271	92.0365	76.811	80.2441	72.41	69.7656	75.7604
Rps6ka6	0.0740687	1	0.447166	2.94664	3.88879	3.85833	4.53926	5.39408	4.66688
Stxbp6	0.0741453	1	0.235233	47.6987	46.4845	41.6149	59.5778	52.6086	47.7155
H2-Q7	0.0742213	1	-0.923438	1.24311	0.783786	2.34256	0.960229	0.909845	0.392541
Dnmt1	0.0742855	1	0.199008	56.7689	58.0303	60.5391	66.7359	68.3359	66.165
Hk2	0.0743849	1	0.446248	5.75516	4.88359	7.21141	7.3763	10.2033	6.58596
Ier3	0.0744185	1	0.428426	5.20266	3.70791	5.23631	6.02325	6.69386	6.19342
Nt5c3b	0.074476	1	-0.24685	31.7224	32.6477	31.6475	25.7952	26.7105	28.4374
Thrsp	0.0745988	1	-0.200219	200.648	177.317	219.971	176.944	178.005	165.303
Hck	0.0746636	1	-0.880052	0.828743	1.23597	1.14831	0.392821	0.64989	0.69785
Plk1	0.0747982	1	0.618128	1.01291	1.29626	1.19425	1.87681	1.7547	1.78824
Fam169b	0.0748067	1	1.89892	0	0.150728	0.18373	0.349174	0.227461	0.741466
Slc45a3	0.0748899	1	-5.30006	0.414371	0.150728	0	0	0	0
Sec22c	0.0748987	1	0.410039	4.28184	5.72767	6.52242	6.7216	7.6687	7.58912
Gramd3	0.0749039	1	-0.199752	124.403	109.007	105.645	106.323	99.1081	89.7174
Slc2a4rg-ps	0.0750344	1	-0.455114	5.89328	5.78796	6.88988	3.88456	5.94649	3.6201
Mtpn	0.0751191	1	0.180802	121.411	125.587	131.689	141.677	139.694	147.901
Sparc	0.0751719	1	-0.329345	576.206	496.468	574.846	529.828	496.288	285.028
Armcx6	0.0752585	1	0.388143	4.78829	5.99898	5.69563	7.90006	7.14878	6.58596
Nos3	0.0755579	1	-0.325466	32.4591	29.603	47.9995	26.2753	30.2524	31.1852
2310040G24Rik	0.0756501	1	-1.25039	0.644578	0.391893	1.24018	0.261881	0.324945	0.348925
Akap8	0.0759439	1	-0.203029	162.111	180.09	156.033	148.006	156.916	127.925
Cfap53	0.0759444	1	0.409034	7.50472	11.4553	10.7482	9.64593	12.8028	17.0973
Klhl21	0.0759595	1	0.315531	12.4772	13.1133	11.2535	15.8874	12.8353	17.2718
Xist	0.0759777	1	1.12594	0.36833	0.512476	0.18373	0.960229	0.94234	0.479772
Zfx	0.0761046	1	0.518404	42.0817	25.5635	27.5595	57.9192	56.5729	21.7642
G530011O06Rik	0.0761321	1	0.487077	9.25429	14.1383	7.11954	10.9117	20.1141	11.8198
Csmd2	0.0761626	1	-0.254932	24.6781	23.5739	27.927	20.5576	21.7388	21.4589
Rnf126	0.0763572	1	0.280477	14.8253	14.0177	14.4228	17.9388	17.3196	17.2718
9630028I04Rik	0.0766777	1	5.27688	0	0	0	0	0.162472	0.392541
Igf2	0.0767001	1	0.419293	72.1927	57.6083	28.9375	64.1607	67.881	80.2964
Crispld1	0.0770168	1	-0.430374	6.0314	6.45116	5.6497	3.44809	5.10163	4.88495
Cmss1	0.0770494	1	0.496321	2.44019	2.7734	3.99613	4.53926	4.02931	4.40518
Gpr21	0.0770996	1	-0.545156	2.39415	2.95427	3.6746	1.78952	2.43709	1.91909
Spats1	0.0771031	1	-0.488509	4.37392	4.28068	3.58274	3.49174	2.59956	2.66056
4933406J10Rik	0.0771866	1	-2.97156	0.138124	0.211019	0.321528	0	0.064989	0
Gm20743	0.0772555	1	0.434828	3.95955	4.19024	6.01716	5.89231	6.10896	7.10935
Syt1	0.0773024	1	0.317092	56.2624	68.2798	71.4251	54.3839	91.342	98.3969
Cd99l2	0.0774742	1	-0.423632	103.317	100.294	103.44	38.06	94.5264	96.2598
Gjb1	0.077502	1	-1.53856	0.598536	1.11539	0.643055	0.349174	0	0.479772
Crispld2	0.0775885	1	0.32934	8.65576	8.19961	10.4267	11.7846	10.7557	11.689
Tpbg	0.0776709	1	0.775374	17.4496	2.98442	18.0515	28.1522	19.3992	18.1877
Daw1	0.0776969	1	0.475333	6.53786	6.42102	8.86498	6.15419	10.9506	13.1719
Rps14	0.0778192	1	-0.213117	64.5959	67.7372	71.8385	59.8833	52.6735	63.6789
Sgms1	0.0778481	1	-0.214276	111.834	105.449	136.557	94.0151	99.823	111.045
Lsamp	0.0779458	1	-0.196497	495.956	433.162	468.052	428.48	393.898	396.815
Acss1	0.0780291	1	-0.196005	356.497	326.055	304.716	306.662	282.377	272.816
Ifi47	0.0780298	1	-0.93901	1.28916	0.844077	1.14831	0.305527	0.519912	0.872313
Loxl4	0.078033	1	0.718297	1.01291	1.08524	0.872718	1.13482	2.17713	1.57016
Cfh	0.0780984	1	-0.300098	51.5662	35.6924	51.031	31.2074	38.0835	42.8742
Tnnc1	0.0781434	1	3.00439	0	0.0904369	0	0	0.389934	0.523388
Myo15	0.0781933	1	3.00442	0	0.0904369	0	0	0.389934	0.523388
Wbp1	0.0784461	1	-0.245642	37.2013	33.0999	32.704	27.7157	29.5375	29.5714
Deaf1	0.0784777	1	-0.241466	34.7151	40.1841	35.414	31.9058	30.6748	30.8363
Ifitm10	0.0785823	1	0.859806	0.414371	0.753641	0.597123	1.35305	1.03982	0.872313
Fam193b	0.0786058	1	-0.206731	94.0623	109.76	91.8191	85.2421	95.2413	75.7168
Tuba1c	0.0787704	1	0.192211	107.506	106.414	90.8086	121.556	109.019	117.762
Gucy1a3	0.078787	1	-0.191371	88.7675	76.0273	76.2021	73.894	70.513	66.5575
A930017M01Rik	0.0788933	1	-0.344644	13.7203	9.85762	11.9425	10.4752	8.38357	9.07206
Sh3rf2	0.0788965	1	1.45322	0.184165	0.572767	0	0.960229	0.714878	0.523388
Stk39	0.0789287	1	0.222876	39.6876	45.7008	44.7842	53.7728	50.8214	47.4102
Esam	0.0789661	1	-0.329082	27.4866	29.2413	44.3708	24.4858	25.9306	30.0076
Zfp300	0.0790744	1	-0.466362	5.2487	4.31082	5.14444	2.66245	4.32177	3.57648
Usp10	0.0791646	1	0.241969	28.5916	31.8639	28.5241	35.6158	33.3393	36.4191
Ano5	0.079172	1	-0.772412	1.47332	1.32641	0.964583	0.523761	0.877351	0.785082
Gm17746	0.079192	1	5.19825	0	0	0	0.261881	0.259956	0
Pitpna	0.079247	1	0.19336	66.4375	62.1904	72.849	70.9696	78.8316	80.3837
Plcb4	0.0795109	1	-0.22018	63.3528	59.9295	67.0615	47.0512	58.8475	57.3546
Hhex	0.0795195	1	-0.57428	3.08476	3.01456	2.71002	2.40057	1.29978	2.26801
Hist1h3a	0.079522	1	0.68688	1.51936	0.844077	1.33204	1.74587	1.62472	2.52971
Fgfbp3	0.0796791	1	-0.368514	8.97805	8.9231	7.53293	7.50724	6.33642	5.88811
Lims2	0.0797566	1	-0.420599	11.0499	6.99378	10.197	6.0669	6.17395	8.81036
Clip4	0.0797976	1	0.310327	26.3356	26.4679	17.1328	25.4897	30.1874	31.1416
Dhrs11	0.0798096	1	-0.368958	7.73493	7.47611	7.11954	6.41607	5.52406	5.36473
Ak4	0.0798468	1	-0.223268	101.613	96.3756	71.5629	79.0443	76.622	75.3242
Slc26a4	0.0799445	1	1.3378	0.506454	0.150728	0.36746	0.261881	1.39726	0.872313
Upk3bl	0.080237	1	5.22502	0	0	0	0.305527	0.227461	0
Ssh3	0.0802907	1	0.297715	13.398	17.183	15.3874	17.8515	21.3814	17.3154
3110035E14Rik	0.0803177	1	0.327034	15.3778	21.7651	17.2706	17.6333	24.1109	26.6492
Fmnl3	0.0804552	1	-0.262434	32.1368	37.9232	42.2579	33.7389	32.1045	27.7832
Gm14327	0.0805279	1	-1.29941	0.276248	0.844077	0.688988	0.261881	0.29245	0.174463
Aldh1a2	0.0806533	1	0.529195	4.55808	2.11019	4.13393	4.97573	5.23161	5.23388
Ctnnd1	0.0806612	1	-0.174775	171.734	177.829	179.458	153.724	157.273	157.671
4931402G19Rik	0.0806681	1	-0.833981	0.73666	1.32641	1.33204	0.698348	0.682384	0.523388
Opcml	0.0806729	1	0.395689	13.352	14.1082	19.3835	13.4868	24.1759	23.8578
Gem	0.0807303	1	0.396881	8.33347	10.8223	11.575	18.3316	11.698	10.5114
Serpina3g	0.0807612	1	-5.18563	0	0.241165	0.275595	0	0	0
Cfap58	0.0807885	1	0.527978	4.05163	6.21	3.76647	4.32103	6.69386	9.33375
Gnl1	0.0808053	1	0.221833	43.555	45.5199	48.5966	49.4954	51.7637	59.3173
Odf3b	0.0808119	1	0.445638	11.188	14.0479	9.7377	11.6537	12.5754	23.5525
Rph3a	0.0808767	1	-0.275207	46.3635	44.2839	41.0637	32.6478	31.0972	45.1858
Adamts9	0.0809248	1	-0.226851	46.1794	45.2787	43.3603	41.4208	38.7984	34.9798
Ppp1r16b	0.0812325	1	-0.240142	69.9827	74.8214	92.0029	59.0977	62.3244	79.0752
Tecpr1	0.0812842	1	-0.175762	74.8631	73.706	77.1207	65.8193	68.4334	65.4671
Rsrp1	0.0812924	1	-0.202354	189.552	179.457	156.538	168.171	149.085	139.57
Pcdha2	0.0813215	1	1.59473	0	0.150728	0.459325	0.349174	0.714878	0.785082
Rgs3	0.0813344	1	-0.198169	69.6144	64.0896	67.4749	56.8717	56.8653	61.5853
Xrcc5	0.0813753	1	0.240516	26.8421	26.4076	24.8495	31.6875	32.7219	27.8268
Fam53b	0.0815025	1	-0.25363	58.7026	59.9596	43.6818	48.5352	45.9797	41.7402
Chd7	0.0815446	1	-0.179743	179.745	162.274	163.704	152.24	147.98	146.2
Cep290	0.0815578	1	0.21171	52.6252	55.9503	54.9812	56.8281	62.1619	70.4829
4933431E20Rik	0.0815756	1	-0.184903	159.165	179.487	170.961	157.914	148.792	141.707
Clcf1	0.0815907	1	0.771571	0.552495	0.813932	0.73492	1.00388	1.42976	1.17762
Calm2	0.0816317	1	0.2092	180.298	194.891	224.794	214.96	221.19	257.463
Unc13d	0.0816908	1	0.455937	2.99268	4.06966	4.27172	4.80114	4.45174	6.36789
Dbp	0.0817196	1	-0.188232	112.203	103.912	90.4871	89.3449	87.7351	92.0726
Rab26os	0.0817207	1	0.827496	0.644578	0.663204	0.413393	1.04752	0.877351	1.17762
Klf15	0.0817442	1	-0.178616	101.613	88.7487	87.3637	82.4487	79.5465	83.3495
Phyhd1	0.0817744	1	0.261643	25.2306	19.1123	21.4046	26.7118	25.8006	26.1694
Appl2	0.081812	1	-0.211522	630.305	713.637	599.603	565.88	600.14	512.528
Kcne2	0.0820079	1	1.48186	0.322289	4.88359	0.137798	8.031	5.19912	1.87547
Scube3	0.0820814	1	0.388191	6.49182	8.95325	8.58938	8.24924	10.2033	13.0847
Stk38	0.0820894	1	-0.191097	75.0472	80.4285	71.471	68.6563	70.1881	59.9715
BC147527	0.0821582	1	-5.3341	0	0.120582	0.459325	0	0	0
Ntsr1	0.0821984	1	-0.833339	1.51936	2.01976	1.01052	1.09117	0.422428	1.09039
Firre	0.0822779	1	-0.202942	130.159	132.4	108.722	107.24	118.085	97.2193
Kremen1	0.08229	1	0.177815	121.089	112.202	120.068	138.142	127.703	133.813
Vhl	0.0823272	1	-0.194521	77.1651	76.2383	68.072	70.6205	63.6242	59.3609
Arxes2	0.0823746	1	-0.227529	67.4965	52.574	59.1152	54.3839	49.7815	48.7623
Herc6	0.0824749	1	0.207266	51.6583	50.5241	49.4234	62.1966	54.5907	58.3141
Mcl1	0.0825093	1	0.173877	136.328	137.946	142.62	156.474	160.588	153.178
Etl4	0.0825576	1	0.293691	17.7259	24.1165	24.9414	23.0455	29.245	29.615
Mid1	0.0825842	1	0.288778	30.7556	31.9242	23.0581	32.4732	40.0657	32.232
Nfkb2	0.0828544	1	0.277948	13.4901	12.6009	13.9635	16.7167	16.3447	15.4399
Cd14	0.0829823	1	0.661882	0.920825	1.80874	0.964583	1.61493	1.94967	2.39886
2900008C10Rik	0.0830103	1	-1.10779	1.01291	0.361747	1.10238	0.305527	0.422428	0.392541
Hapln1	0.0830216	1	-0.189821	192.867	174.423	198.888	180.087	156.038	160.2
4933434E20Rik	0.0830301	1	-0.229692	44.1996	40.2143	36.5623	34.6992	34.9965	33.4532
Slitrk5	0.0830604	1	0.249979	21.6394	19.9564	21.5424	26.6245	23.0711	25.3843
Ceacam2	0.0830609	1	-0.482362	3.63726	3.13514	4.27172	2.53151	2.63205	2.70417
Fbln2	0.0831198	1	-0.294239	18.6007	15.6154	19.4754	13.4868	15.9873	14.1751
Ets1	0.0831464	1	-0.273888	49.5864	48.5043	71.5169	46.6147	43.4451	50.158
Arhgef15	0.0831474	1	-0.322278	15.2857	16.8514	22.1854	14.4907	13.1278	15.8325
Ly6c1	0.0832603	1	-0.319836	26.1975	23.7849	38.6752	22.8709	21.4464	26.6492
Rims3	0.0833388	1	0.723096	1.38124	1.08524	0.55119	1.3094	1.68971	2.00632
Hook2	0.0833834	1	0.333441	7.27452	7.98859	8.49752	10.6935	10.3007	8.94121
Hist1h1d	0.0835787	1	-0.246514	31.7685	30.2963	34.9087	29.1997	26.1256	26.3875
Adora1	0.0835825	1	0.257461	82.598	95.3807	91.4976	79.1752	123.154	119.769
Dido1	0.0836743	1	-0.203747	229.608	220.123	219.512	209.81	207.152	164.038
Rassf9	0.0837181	1	0.295882	13.9965	19.1425	18.1433	18.5935	20.374	24.1195
Rbm3	0.083894	1	0.197773	59.3011	60.6831	56.8185	72.7155	64.794	65.3799
Pm20d2	0.0840705	1	0.353308	10.8197	9.6466	7.487	9.82052	12.8028	13.0847
Arid4a	0.0841165	1	-0.175402	131.862	128.662	122.181	112.39	116.428	110.042
Pot1b	0.0843052	1	-0.28469	14.0426	13.3545	14.1013	11.4791	11.6005	10.9475
Cacnb2	0.0843345	1	0.325077	12.9836	13.3545	15.1577	13.3996	18.4244	20.1068
Nt5e	0.0843465	1	0.595899	1.5654	1.26612	2.1129	3.09892	2.11214	2.2244
Cmya5	0.0845673	1	-0.26274	72.6991	48.7455	72.2978	57.3955	51.6662	52.2516
Klhl38	0.0846229	1	-5.19659	0	0.422039	0.0918651	0	0	0
Pdgfb	0.0846283	1	-0.36224	16.1144	18.1175	26.6868	13.094	15.0774	19.1909
Bicc1	0.0846701	1	0.273291	20.8567	24.3878	23.793	24.7041	25.4432	33.4096
Cnih2	0.0847517	1	0.476617	7.27452	9.01354	14.8362	9.99511	14.0376	19.2345
Bcas3	0.0850202	1	-0.240051	46.87	48.0823	47.4024	46.833	38.376	35.3723
Nek8	0.0851584	1	-0.281896	17.7259	18.5697	15.6171	14.2725	14.2976	14.1751
Lrp11	0.0852006	1	0.242011	21.2711	20.3483	21.4046	25.577	25.0532	23.8578
Arrdc3	0.0853118	1	-0.492153	188.171	85.4025	60.5391	72.8464	91.4719	73.1435
C1qtnf3	0.0856367	1	0.638259	1.51936	1.32641	1.79137	1.87681	1.85219	3.48925
Cd33	0.0856418	1	-0.824093	0.782701	1.14553	1.6995	0.654701	0.844856	0.523388
Cybb	0.0856445	1	-0.769082	2.16394	0.994806	2.48036	0.611055	1.1698	1.48293
Twf2	0.0856543	1	-0.271559	25.5069	21.4034	19.1539	19.4228	17.807	17.4899
Magef1	0.0857586	1	-0.353136	9.71471	8.22975	7.71666	7.15807	6.30393	6.62958
A630019I02Rik	0.0858826	1	-0.304528	24.9083	17.1227	26.549	19.7283	17.4495	18.2313
Mir344g	0.0858966	1	-1.63508	0.506454	0.994806	1.28611	0.0436468	0.0324945	0.828697
Rn4.5s	0.0858994	1	0.321999	12.4772	10.6113	12.8152	12.3084	17.3196	15.091
Leng8	0.0859096	1	-0.205798	296.183	354.543	294.382	263.234	302.394	253.887
Slc8a1	0.0859195	1	0.322416	51.2439	65.4763	47.0349	58.3994	91.7644	54.6068
Nudt7	0.0860117	1	-0.313147	10.5434	12.3899	11.2075	9.51499	8.57854	9.4646
Abcb10	0.0860575	1	-0.24448	27.947	28.9398	33.347	26.8428	24.3709	24.9482
Dpys	0.0861401	1	5.13483	0	0	0	0	0.194967	0.30531
Oaf	0.0862718	1	-0.195399	119.753	98.546	109.319	105.8	91.7644	88.4526
Rab6b	0.0862847	1	0.208425	83.5649	99.782	89.9818	91.0035	105.25	119.725
Bccip	0.0862935	1	0.257709	21.0409	19.3836	24.0686	23.5256	27.2954	26.1258
Osbp2	0.0863013	1	0.382732	5.20266	6.11956	6.10903	6.15419	8.41607	8.15613
Baz2b	0.0863149	1	-0.175142	167.406	175.538	174.681	149.927	161.27	147.203
Hirip3	0.0863897	1	0.332517	9.39242	11.5458	10.0592	10.4316	13.1603	15.5272
Acot11	0.0864011	1	-0.190141	388.91	377.092	413.668	370.823	341.679	321.447
Tmem86a	0.0864275	1	-0.453037	4.41996	4.61228	5.28224	3.22986	2.89201	4.36157
Wdr90	0.0864497	1	0.317104	9.11617	11.0333	10.1511	10.4316	13.7452	13.6081
Arhgef18	0.0864822	1	-0.180833	108.749	115.156	104.175	105.582	91.6344	92.378
Gm29683	0.0865727	1	-0.414852	7.87305	6.78276	5.60377	5.36855	5.81651	3.96902
Gsta3	0.0865965	1	-0.655573	1.47332	1.98961	1.56171	1.04752	0.909845	1.26485
Tmtc4	0.0866468	1	0.307983	10.6816	9.10398	11.0697	12.0465	11.828	14.2623
Cd2	0.086685	1	-5.25408	0.322289	0	0.229663	0	0	0
Ky	0.08676	1	-0.408802	8.01118	5.27548	6.79801	4.6702	4.77669	5.62642
Ppp1r1a	0.0867778	1	0.254063	20.6265	24.2371	27.5595	30.2472	27.8478	28.3066
Tmem41a	0.086828	1	0.609841	1.28916	1.32641	1.28611	1.83316	2.56706	1.52655
Pars2	0.0869359	1	-0.385402	10.9578	7.68713	8.81905	5.71773	8.38357	6.80404
Sh3bgrl2	0.0869977	1	0.378912	6.76806	11.1237	9.18651	10.5189	10.4307	14.4368
Mcur1	0.0870006	1	0.19455	113.584	114.764	100.409	140.499	123.219	112.616
1810020O05Rik	0.08705	1	0.605142	1.38124	1.98961	2.93968	2.35692	3.05448	4.1871
C8g	0.0870779	1	-0.697847	1.51936	1.53743	1.24018	0.741995	0.94234	0.959544
Grb14	0.0870904	1	-0.358725	11.188	12.8722	17.73	9.77687	9.94331	12.8666
Ncapg	0.0872738	1	0.556922	2.39415	1.59772	1.8373	3.01163	3.34693	2.13717
A330033J07Rik	0.0873155	1	-0.369803	17.4036	14.1383	9.37024	10.3879	11.1456	10.1188
Notch2	0.0873246	1	-0.197798	590.986	528.995	547.102	524.547	449.626	479.336
Ccl3	0.0873376	1	0.715497	1.05895	0.723495	1.19425	2.09504	1.52724	1.22124
Ift88	0.0873995	1	0.245695	23.2969	27.7943	24.1146	27.5411	30.9022	30.8363
Fam92b	0.0874164	1	-0.67861	1.74957	1.29626	1.88323	0.916582	0.844856	1.30847
Tat	0.0874404	1	0.966427	0.73666	0.361747	0.918651	0.654701	1.10481	2.13717
Zan	0.0874471	1	5.35361	0	0	0	0	0.064989	0.523388
Ppp4r1l-ps	0.0874667	1	-0.384373	5.98536	7.9283	7.7626	5.3249	6.17395	5.10303
Zfp276	0.0875406	1	-0.2353	46.0873	43.3193	35.8274	35.7903	35.094	35.5468
Mical1	0.0876471	1	-0.17277	89.228	94.3859	91.8651	87.4681	81.4312	75.5423
Slc38a2	0.087739	1	0.303388	21.179	29.1508	30.9126	39.8931	30.6423	29.8331
1810011H11Rik	0.0878283	1	-4.70823	0.0920825	0.180874	0.0918651	0	0	0
Pgm2l1	0.0878757	1	0.281182	37.6617	46.2735	45.5191	39.6313	56.3454	61.3672
Mettl25	0.0880706	1	-0.361743	7.27452	9.46573	8.58938	6.93983	6.95382	5.8445
Pawr	0.0881048	1	0.262833	19.3834	21.4938	24.2064	26.6682	22.7136	28.7863
1700125H03Rik	0.0883178	1	-0.579126	1.97977	1.92932	1.88323	1.04752	1.49475	1.30847
Tbc1d9b	0.0883392	1	-0.175927	194.939	178.1	175.279	166.687	157.858	160.811
Dpcd	0.0883621	1	0.34403	7.9191	10.4605	12.4477	11.2609	13.2253	14.6549
Trp53inp1	0.0884555	1	-0.202988	102.35	89.02	75.3753	80.8338	74.8673	76.0657
Sprn	0.0884719	1	0.395441	6.95223	9.76718	10.0592	8.29288	12.9978	13.957
Kif5c	0.088541	1	-0.193053	314.001	355.266	352.532	269.65	308.373	315.821
Duxbl2	0.0886171	1	1.16879	0.598536	0.753641	0	0.785642	1.07232	1.26485
Atp2b1	0.0886984	1	0.186984	161.973	154.165	167.194	164.548	185.933	199.629
Snord4a	0.0887574	1	-0.515469	5.29474	5.39607	3.26121	4.27738	2.82702	2.70417
Thegl	0.0888295	1	0.911919	0.506454	0.783786	0.275595	0.872935	1.26728	0.872313
Gbp6	0.0888326	1	0.345695	12.0628	14.1986	10.243	12.9194	14.0376	19.5834
Xdh	0.0888743	1	-0.337404	21.5933	15.8265	24.8036	13.3559	16.1173	19.6707
Sema5b	0.0889498	1	-0.257496	40.6084	33.1602	35.2302	30.2472	27.0029	33.933
Stx11	0.0889717	1	0.830531	0.460413	0.572767	1.14831	0.960229	1.52724	1.35209
Erich6	0.0891253	1	2.31562	0.0920825	0.0602912	0	0.436468	0.259956	0.130847
Plekhh2	0.089313	1	-0.321739	14.457	12.8722	19.5673	12.7012	11.9255	12.823
Ildr1	0.0893564	1	0.814366	0.506454	0.693349	0.918651	1.04752	0.877351	1.83186
Lrrc18	0.0894082	1	0.413151	5.29474	5.03432	5.6497	6.19784	5.81651	9.29013
Ldb1	0.0895242	1	-0.204384	111.328	104.877	82.8163	85.9405	91.1145	82.4772
Itga3	0.0895245	1	0.303756	9.89887	11.1237	11.7587	14.8835	11.3731	14.3059
Zfp182	0.0895286	1	-0.749577	20.074	24.7194	5.32817	16.3675	6.43391	7.06574
Kdm6a	0.089546	1	-0.224259	39.2732	38.1342	35.5058	33.7826	32.8194	30.0512
St6galnac3	0.0896582	1	-0.404418	7.78097	8.35034	10.8401	5.67408	5.94649	8.76675
Col4a3bp	0.0896699	1	-0.174036	108.473	120.04	122.272	104.49	103.592	102.889
Fsd2	0.0897199	1	-0.782997	1.5654	0.994806	1.10238	0.480114	0.909845	0.69785
Enox2	0.0897359	1	-0.305517	13.7203	12.1487	13.2286	9.77687	9.52088	12.3432
Phf21b	0.0897424	1	-0.292723	43.3709	40.787	32.704	34.9611	36.1014	24.2939
Slc16a4	0.0898448	1	-0.325386	9.76075	9.70689	12.2181	8.773	8.61104	7.85082
Pcdha4	0.0898575	1	2.80667	0.276248	0	0	0.741995	0	1.22124
Rit1	0.0899732	1	-0.191454	65.0563	60.4721	61.7333	56.7844	53.0635	54.127
1810032O08Rik	0.0900641	1	-0.609421	1.93373	2.32121	2.29663	1.3967	1.98216	0.872313
5330426P16Rik	0.0901072	1	0.326047	9.39242	13.5354	12.953	17.2841	14.2976	13.5209
Cd53	0.0901141	1	-0.890808	0.506454	1.56757	1.65357	0.829288	0.584901	0.610619
Csgalnact1	0.0901199	1	-0.172517	109.486	107.71	107.574	103.268	89.9447	95.0385
Ppp4r4	0.0901211	1	0.32294	7.78097	9.25471	7.44107	9.82052	10.0083	10.9039
Cux1	0.09016	1	0.199187	132.461	111.84	140.14	156.255	133.455	151.521
Gprin1	0.0902273	1	0.283273	15.4699	18.6601	17.5922	18.5935	19.2692	25.2098
Prr15	0.0903291	1	1.33482	0	0.452184	0.413393	0.480114	0.812362	0.959544
Rnf167	0.0903591	1	-0.201286	50.7835	49.3785	49.6071	42.5992	43.3801	44.2699
Sned1	0.0904221	1	-0.233465	36.2345	46.0625	42.3957	36.9252	35.484	33.7585
Grid2	0.0904335	1	-0.24088	28.1312	30.5677	26.8705	25.4461	25.4432	21.5461
Jup	0.0904581	1	-0.20137	63.2607	59.5075	57.3697	54.864	50.2365	51.5973
Rbm4	0.0905487	1	-0.243987	40.5163	46.8162	35.9652	36.0959	36.6538	31.4469
Tfap2e	0.090575	1	5.11486	0	0	0	0	0.357439	0.130847
Unc13b	0.0907675	1	-0.21585	46.7319	53.207	54.3382	43.2539	47.6369	41.9146
4933424G06Rik	0.0907696	1	-4.68926	0.0920825	0.0904369	0.18373	0	0	0
Hspbap1	0.0908361	1	0.381729	4.41996	4.94388	5.6497	7.07077	6.59638	5.88811
Ubn1	0.0909105	1	-0.170849	71.7323	73.3443	71.1495	64.4663	63.7542	63.8969
C030029H02Rik	0.0909942	1	-1.19772	1.3352	1.47714	0.826785	0.960229	0.617395	0
A330093E20Rik	0.0910353	1	-0.257762	29.1441	32.5874	38.2159	28.6759	29.0501	25.8205
Slc6a8	0.0910879	1	0.205152	47.3304	52.0615	47.3105	56.3916	59.3999	53.3856
S100a3	0.0911571	1	1.37541	0.230206	0.0904369	0.413393	0.654701	0.357439	0.872313
Cdsn	0.0911687	1	1.99578	0	0.120582	0.137798	0.523761	0.357439	0.218078
Fnbp4	0.0911836	1	-0.182954	100.232	119.135	106.104	94.4516	102.13	90.1972
Srm	0.0911947	1	0.276504	13.9505	15.5853	12.6314	16.8913	17.3196	16.9665
Rasef	0.0913319	1	2.2027	0	0.211019	0	0.174587	0.714878	0.218078
Srrm1	0.0914023	1	-0.173072	130.435	122.21	120.894	102.657	114.121	114.447
Alox12	0.0914215	1	-0.736764	0.966866	1.44699	2.06696	0.785642	0.812362	1.09039
Ulk4	0.0916493	1	0.31159	14.503	17.5749	18.5108	16.9786	19.6592	26.213
Dnaja4	0.0916944	1	0.190598	60.9586	61.4669	58.564	63.7243	66.4512	76.4582
4930564C03Rik	0.0917027	1	-2.59901	0.0460413	0.301456	0.36746	0	0.0974834	0
Apom	0.0917184	1	4.70266	0	0	0	0.174587	0.064989	0.130847
Gm5431	0.0917542	1	-1.33942	0.73666	0.572767	0.321528	0.174587	0.162472	0.30531
Plet1os	0.0917795	1	4.70257	0	0	0	0.13094	0.064989	0.174463
C230024C17Rik	0.0917979	1	-5.25489	0.36833	0	0.18373	0	0	0
Crybb1	0.0919398	1	-2.36557	0.138124	0.452184	0.36746	0	0.162472	0
Eno2	0.0919842	1	0.54195	17.0813	14.7714	26.8705	13.836	44.4199	27.0853
Gamt	0.0919875	1	-0.364747	7.45868	7.68713	6.52242	5.84867	5.8815	5.10303
Lin9	0.0919895	1	0.360238	6.12349	5.63723	5.46597	8.1183	6.40141	7.63274
Nkd1	0.0920881	1	-0.29269	24.54	28.0656	36.8838	26.1444	21.2514	25.6896
Slc43a3	0.0921059	1	0.437465	4.466	3.49689	5.37411	5.4122	5.42658	7.15297
Pip4k2a	0.0921906	1	-0.207978	55.2035	54.6842	52.8683	51.5468	43.9	45.5347
Mmp28	0.0922579	1	-0.355471	7.50472	6.90335	6.88988	5.45584	5.42658	5.75727
Eid2b	0.0923581	1	-0.269619	17.0353	15.7963	15.8927	14.2725	12.6404	13.5209
Elf4	0.0924678	1	0.858376	0.460413	0.693349	0.459325	0.872935	1.29978	0.785082
Plcb3	0.0924962	1	0.173378	144.892	149.251	148.913	177.555	158.313	163.864
Slc22a21	0.0925204	1	-0.699601	1.79561	1.11539	1.88323	0.785642	0.877351	1.26485
C030016D13Rik	0.0925884	1	0.831547	0.874784	0.96466	0.597123	2.26963	1.49475	0.610619
Ciz1	0.0925976	1	-0.19587	64.0434	71.2944	66.9237	56.6535	63.3967	56.5259
Aass	0.0926094	1	-0.277331	37.7078	33.2506	33.5767	35.4412	25.9306	24.9045
Parvg	0.0926352	1	-0.836637	0.966866	1.95947	1.92917	0.523761	0.64989	1.57016
Kcnk7	0.0926777	1	1.03418	0.460413	0.301456	0.321528	0.611055	0.64989	0.959544
Vopp1	0.0926793	1	0.270354	12.9376	13.0832	13.7798	15.9747	15.0449	17.0101
Lhx6	0.0928292	1	-0.60295	3.72934	1.95947	2.61815	1.17846	2.3396	1.87547
Hagh	0.0929305	1	-0.248107	21.5473	20.3483	20.5778	18.9427	17.417	16.225
Ulbp1	0.0930871	1	5.10691	0	0	0	0.261881	0.227461	0
4930402F06Rik	0.0931198	1	2.52097	0	0.0904369	0	0.218234	0.0974834	0.348925
Tbc1d10a	0.093299	1	-0.232858	47.7448	44.1633	41.0637	42.5119	36.9787	33.6713
Tgtp2	0.0933119	1	-0.555901	4.92641	3.91893	8.08412	3.40445	2.69704	5.40834
Mroh7	0.0933818	1	-0.287968	24.2637	25.9855	22.3691	19.7283	23.9809	15.7016
Lgi1	0.0933932	1	-0.175045	141.945	133.214	141.426	128.845	113.861	126.311
Brca2	0.0934376	1	0.271027	14.1347	15.1632	12.3099	17.1968	16.2472	16.8793
Syn1	0.0935587	1	0.328454	14.5951	16.9418	13.7338	13.836	20.7315	22.3312
Dapl1	0.0935918	1	5.10689	0	0	0	0.261881	0.227461	0
Zfat	0.0937022	1	-0.289042	12.4311	11.8774	12.907	9.47135	11.1781	9.72629
Pafah1b1	0.0937235	1	0.367434	153.271	151.301	255.063	285.275	160.295	276.392
Prss46	0.0938312	1	5.11451	0	0	0	0	0.357439	0.130847
Fam149b	0.093878	1	-0.236498	31.9526	34.0344	36.3326	26.7991	29.7974	30.2256
Kcnt1	0.0939809	1	-0.327289	54.4668	32.1352	34.036	34.2627	35.0615	26.6928
Olfr692	0.0941009	1	1.7742	0.230206	0.0602912	0.0459325	0.218234	0.454923	0.479772
Adgre5	0.0941283	1	-0.228309	55.2955	56.0407	71.9763	51.6778	49.4566	55.3047
Otof	0.0942104	1	-0.351182	7.32056	6.75262	8.26785	5.89231	5.94649	5.62642
Gm1966	0.0942185	1	-1.09101	1.51936	0.361747	1.79137	1.00388	0.357439	0.348925
Fxyd1	0.0943295	1	0.173218	133.105	118.352	124.799	138.666	138.979	146.505
Krt15	0.0943383	1	0.441621	10.1291	12.3597	12.2181	10.2133	12.9653	24.0322
Fam120b	0.0943878	1	-0.171444	80.5262	77.8661	77.7638	71.8426	72.3977	65.3799
4931414P19Rik	0.0945424	1	-0.329844	8.37951	8.74223	8.35972	7.11442	6.75885	6.4115
Pfkfb3	0.0945928	1	0.254941	54.8812	58.8744	43.7737	72.9774	62.4544	52.6877
[truncated: 22,423 more rows]

## Sheet: Transcripts per million (TPM)
Supplementary Table 1 RNA-seq analysis of isolated hippocampal astrocytes in Siglechdtr/dtr mice 2 days after PBS or DT administration.
Gene	p-value	q-value	log2(fold-change)	PBS #1	PBS #2	PBS #3	DT #1	DT #2	DT #3
Serpina3n	1.3664e-147	3.33688e-143	3.45615	26.3398	23.0267	28.8704	315.79	287.358	260.598
Mdm4	1.84695e-62	2.25522e-58	-1.91038	41.2406	44.5822	44.1931	12.2739	12.0248	10.4599
A2m	4.89496e-46	3.98466e-42	2.17649	13.7511	10.1472	10.7748	55.3877	55.2015	47.5571
C4b	2.89787e-43	1.76922e-39	1.72891	124.382	117.357	121.679	448.874	404.831	360.619
Gfap	3.98492e-42	1.94632e-38	1.92377	994.259	1080.13	1252.36	4526.92	4300.12	3887.33
Osmr	1.66186e-41	6.76405e-38	1.6137	30.0824	36.3777	38.7808	114.892	110.867	98.7137
C4a	4.34538e-37	1.51598e-33	1.88965	7.26811	6.45014	7.62082	26.3695	27.5982	25.8029
Aspg	1.469e-36	4.48429e-33	2.27898	5.59927	7.5816	7.34714	37.2856	34.7435	28.9051
Itgam	4.39675e-35	1.19303e-31	-3.15249	7.68829	11.2241	10.9694	1.01431	0.886038	1.46027
Gldn	2.22365e-33	5.43037e-30	4.76629	0.045943	0.170086	0.251889	5.55993	4.42971	3.68764
Ctss	3.67878e-33	8.16722e-30	-2.15698	57.586	80.1004	81.533	17.3533	17.9022	14.0806
Serpinf2	2.29442e-32	4.66934e-29	5.55667	0	0.359642	0	8.67146	6.34991	7.24698
Cx3cr1	7.421e-32	1.39406e-28	-3.01294	10.0455	17.7362	14.7526	1.35341	2.18766	1.6746
Timp1	3.9744e-28	6.93277e-25	9.32248	0	0	0	11.2691	9.69876	9.72168
Cd44	1.54406e-26	2.51384e-23	1.73296	5.98958	8.34984	8.93852	26.2598	25.3036	27.31
Csf1r	3.59062e-26	5.4804e-23	-1.74977	18.7064	22.1454	23.5603	6.83105	6.5716	5.8822
Lyve1	1.95137e-25	2.8032e-22	3.3511	1.13263	0.762294	1.53082	12.499	14.6779	8.336
Sbno2	1.06465e-23	1.44443e-20	1.53475	13.0716	15.4452	15.6887	40.5111	52.1265	36.7273
Cxcl5	1.8415e-20	2.36691e-17	2.50787	3.93176	3.66091	3.302	24.5699	23.9849	14.6141
Glycam1	2.87921e-19	3.51566e-16	3.97941	0	1.77116	1.04726	19.4121	18.9038	15.08
Mrc1	2.56844e-18	2.98686e-15	1.47571	9.00427	6.3166	9.32948	23.9051	22.7769	22.3873
C3	1.28338e-17	1.42461e-14	1.35375	7.44421	8.46487	7.59317	18.558	18.0283	24.1396
Slc14a1	1.9984e-17	2.12187e-14	0.917598	102.289	108.006	109.35	217.191	203.579	194.163
Cebpd	2.68275e-17	2.72981e-14	1.63895	39.1191	23.9786	32.5505	115.325	106.067	79.1049
Slc5a3	1.82771e-16	1.78538e-13	1.11797	13.2342	16.8871	16.3199	38.9071	34.4248	28.1433
Ggta1	1.49774e-15	1.40678e-12	1.16249	19.6717	15.7437	19.1374	42.1726	38.3638	42.7197
Wfs1	1.99869e-15	1.80778e-12	0.877364	39.511	37.9993	35.5108	69.4679	73.5995	66.4763
Dbndd2	4.6625e-15	4.06654e-12	0.967195	28.1318	33.563	30.6615	56.9996	67.0311	58.9478
Stat3	6.74754e-15	5.68213e-12	0.977997	92.7761	99.0245	77.4882	156.895	203.103	176.08
Hgf	1.97319e-14	1.60624e-11	1.11372	20.6814	23.0585	21.9319	51.472	46.5073	44.2383
Siglech	2.1454e-14	1.69009e-11	-8.43333	1.13557	2.62383	2.35655	0	0	0
Selplg	5.6298e-14	4.29641e-11	-3.45573	5.55189	7.55219	7.95055	0.226595	0.31372	1.35389
Plce1	7.60423e-14	5.62736e-11	0.856261	39.2376	32.6123	33.1502	61.0959	67.3246	63.6152
Il1r1	1.30295e-13	9.35866e-11	1.23515	8.07601	6.03988	6.54169	16.5061	17.1001	15.4894
Ip6k3	8.86259e-13	6.14222e-10	1.69646	4.65964	3.444	3.51633	11.6304	14.7496	11.8261
Gm4724	9.0545e-13	6.14222e-10	3.65898	0.611134	0.013957	0.20852	6.88943	20.1774	0.087704
Tnfrsf1a	1.51814e-12	1.00201e-09	1.03077	41.4406	32.701	43.0335	76.65	86.7792	78.0047
Plau	1.86116e-12	1.19609e-09	1.62091	4.18891	4.97696	4.36399	17.0794	12.5979	12.4937
F13a1	3.06308e-12	1.91804e-09	1.40214	4.23206	3.49933	4.03847	9.05661	11.9936	10.3448
Ccl2	6.23711e-12	3.80791e-09	2.82252	2.53285	1.98885	0.513721	14.2933	9.95467	14.118
Met	4.39784e-11	2.6195e-08	1.73912	0.740903	1.16466	1.02523	3.35873	2.78537	3.88924
Plcxd1	2.49707e-10	1.45193e-07	-2.16263	4.00639	4.07725	3.57157	0.67571	1.34391	0.553937
Grm5	3.01552e-10	1.7126e-07	0.841122	10.8267	13.1593	13.356	21.8403	25.1475	20.4234
Fcgr2b	3.29964e-10	1.83138e-07	2.34503	0.902019	2.80514	2.57269	15.66	9.17343	11.4765
Il13ra1	3.39326e-10	1.84148e-07	0.998783	11.4901	10.1898	13.6192	23.4815	22.2877	25.2528
Tgm1	4.41461e-10	2.34368e-07	3.79494	0.077899	0.195694	0	1.68452	1.92764	1.34124
Ccl12	1.16864e-09	6.07219e-07	2.47219	1.64666	6.72961	3.93727	21.9778	18.4024	31.9509
Gm10790	1.64776e-09	8.38332e-07	-4.83231	2.03273	1.92599	2.49289	0	0	0.1849
Chil1	2.10725e-09	1.05023e-06	0.804224	61.3363	72.9525	68.9307	134.099	115.145	108.397
Cxcl1	3.38843e-09	1.65498e-06	2.2585	2.14238	1.26519	2.03727	9.09708	7.66859	10.1882
Slc22a4	7.21766e-09	3.45612e-06	0.895564	25.3992	24.7038	22.3342	51.524	45.6208	38.7169
Pros1	1.0623e-08	4.98895e-06	0.579048	59.6935	57.3258	64.7196	88.496	90.851	94.532
Tmem119	1.20665e-08	5.45698e-06	-2.41773	3.81756	5.57306	7.33422	0.63748	0.639661	1.86871
4632428N05Rik	1.19632e-08	5.45698e-06	-0.778302	24.63	24.37	26.1694	14.0711	15.8176	14.3036
Igfbp5	1.41347e-08	6.27606e-06	0.663821	168.082	165.353	154.792	284.744	246.213	248.638
Snurf	1.54539e-08	6.73929e-06	6.9603	0.035712	0.078121	0.003422	12.9107	18.56	0.031876
Tmem176a	1.90898e-08	8.17882e-06	0.827841	50.7069	55.8945	59.5922	109.439	92.1661	96.3416
Gpr34	2.65955e-08	1.11981e-05	-1.76236	5.18451	5.94437	7.91007	2.11382	1.92951	1.5671
Icam1	2.88997e-08	1.1962e-05	1.0762	6.09796	7.46519	8.68354	15.9208	15.7064	15.6949
Slc39a1	3.57771e-08	1.45619e-05	0.564753	85.2809	82.0927	90.8522	134.225	126.365	124.389
Evi2b	4.48778e-08	1.79666e-05	4.21255	0	0.294379	0	1.81254	4.03825	0.770893
Chl1	4.90521e-08	1.9321e-05	0.606335	22.9963	26.9707	30.0151	38.898	40.6142	43.292
Reln	5.1016e-08	1.97756e-05	-0.615413	32.5862	33.0711	40.0978	24.0966	22.9147	22.5719
Irgm1	5.82661e-08	2.22331e-05	0.847619	28.3837	24.1087	30.7549	48.6374	56.0313	46.3384
Neto2	6.14188e-08	2.30755e-05	0.879072	4.82362	5.04458	5.20367	9.11502	9.41036	9.47522
Clip3	9.99672e-08	3.69894e-05	0.576072	98.8259	91.7117	92.3064	148.153	146.279	130.947
P2ry12	1.0224e-07	3.72656e-05	-0.956946	21.0701	22.8455	22.3897	13.0256	11.8644	9.42221
Hexb	1.05304e-07	3.78181e-05	-0.721381	86.6775	104.621	93.9496	65.1416	53.2249	55.9122
Flot1	1.09115e-07	3.86188e-05	0.644488	71.4822	68.5026	78.5985	115.596	115.403	113.469
S100a6	1.37333e-07	4.79114e-05	0.890691	57.7329	62.2728	62.0979	136.073	96.1315	108.214
Hspb6	1.58106e-07	5.43819e-05	0.994645	17.3138	15.663	12.7107	30.8784	30.7955	30.6455
Flnc	1.85008e-07	6.2751e-05	0.842511	7.01728	7.12169	7.62147	12.2796	11.2278	15.8837
Tmem176b	1.88051e-07	6.29095e-05	0.624195	200.343	244.758	220.718	366.554	307.38	317.865
Dkk3	2.01184e-07	6.63935e-05	0.566065	283.882	284.851	281.049	444.264	410.342	413.908
Csf1	2.04998e-07	6.67501e-05	1.05546	62.7732	26.6959	53.0478	89.7615	98.899	89.5169
Lypla2	2.16062e-07	6.94268e-05	0.712204	48.672	50.0696	42.9322	74.5719	81.876	77.9388
Adnp	2.82087e-07	8.94654e-05	1.48075	26.1918	14.7254	8.19957	48.2682	44.7752	46.3933
F5	3.68486e-07	0.000115369	1.41416	3.43632	8.05224	3.82253	17.0406	13.9262	10.0734
Hmox1	3.8424e-07	0.000118779	1.07982	13.9481	9.06233	11.7684	23.2518	27.0575	23.8613
Rgl1	6.01884e-07	0.000183733	0.529436	109.576	101.827	100.649	154.725	156.321	143.444
Cpne8	6.80809e-07	0.00020526	0.974536	9.51797	16.0538	14.6906	22.1298	24.812	26.6917
Cd68	7.55548e-07	0.000225015	1.24912	7.20277	7.10093	6.68874	20.9513	13.9704	16.1561
Tnfrsf12a	7.77527e-07	0.000228771	1.80771	1.67336	2.4662	4.96782	11.6878	10.8034	10.8811
Parp3	8.30736e-07	0.000241517	0.829662	12.1939	13.4987	14.6472	26.8077	23.9526	21.5411
Gpr17	9.84095e-07	0.000282736	-0.857254	39.354	28.5558	34.7753	16.4407	16.6617	24.202
Igsf10	1.02112e-06	0.000289963	0.796083	3.57435	3.32283	3.17839	5.78248	6.14613	5.74048
Mpeg1	1.20205e-06	0.000337416	-1.39513	2.66222	3.35182	3.51606	1.19993	1.04486	1.37745
Apln	1.38395e-06	0.000384061	-0.518851	114.913	100.462	99.4191	74.4471	76.7088	70.5896
Olfml3	1.74701e-06	0.000479368	-1.07792	13.321	14.416	16.6886	5.73316	7.48316	7.93522
Slc2a5	1.81612e-06	0.000492795	-4.07623	0.729984	1.65481	0.966127	0.167817	0	0
Vim	2.10543e-06	0.000565019	0.636807	368.177	480.345	523.342	718.532	660.98	768.668
Ptx3	2.17367e-06	0.000576992	1.78737	0.764657	2.60145	2.35085	7.92254	7.49527	4.97522
Yaf2	2.20194e-06	0.00057821	-0.697263	76.9559	60.7536	72.7328	47.7466	40.216	42.9397
Socs3	2.4592e-06	0.000638895	0.811544	11.6774	14.0946	17.658	25.2953	27.2046	24.3991
Strip2	2.54183e-06	0.000653412	0.974827	3.31286	2.91521	3.06274	5.66417	7.32751	5.47785
Gfpt2	2.74394e-06	0.000698019	0.767178	13.9018	16.386	13.3502	26.4079	27.5925	20.9412
Trip4	2.79215e-06	0.00070296	-0.587331	26.4876	25.4426	22.5641	15.5329	17.3387	17.1872
Fcna	3.15075e-06	0.000785147	3.65874	0	0	0.786205	3.76294	3.60215	2.41689
Kif18a	3.25779e-06	0.000803622	1.3196	1.67086	1.62581	2.29521	5.16474	4.9925	3.88957
Epn2	3.46047e-06	0.000830517	-0.766225	81.9996	80.3953	48.0898	41.5399	43.0799	40.7005
Nfasc	3.46885e-06	0.000830517	0.641386	28.5149	27.4587	19.2117	37.3001	43.018	38.6508
S100a10	3.44808e-06	0.000830517	0.692098	140.631	182.255	177.321	314.326	256.22	243.071
Aldh1l2	5.13418e-06	0.0012173	0.994663	3.52985	4.38991	6.05509	11.2896	8.70706	8.01624
Fcrls	5.68378e-06	0.00133465	-1.32717	6.92876	13.4091	11.6131	3.10293	4.68734	5.02495
Kirrel2	6.60629e-06	0.0015365	-0.608263	54.067	53.0424	58.1453	41.3049	34.2811	33.5848
Gpnmb	6.86449e-06	0.00158149	0.985736	6.03813	8.23582	9.27707	20.1764	14.3748	12.4015
Endou	6.95855e-06	0.00158818	1.35235	1.54651	2.45224	2.8827	6.68591	6.06351	5.07843
Dok2	8.17813e-06	0.00184924	4.35152	0	0	0.21967	1.86171	1.27488	1.51646
C1rl	8.26109e-06	0.00185086	2.65611	0.150718	0.236451	0.04714	1.15343	1.13406	1.06465
Cd9	8.64471e-06	0.0019192	0.563051	129.894	136.081	152.109	237.404	182.633	202.013
Ikzf1	1.00098e-05	0.00219417	-1.74176	1.07594	1.1415	1.07373	0.238391	0.309766	0.420929
Ccl7	1.00629e-05	0.00219417	3.54438	1.85027	0	0	9.33845	8.507	4.84815
Lgals3bp	1.17285e-05	0.00253471	0.49891	85.6063	70.8588	79.4179	115.215	109.941	111.001
Npr3	1.36665e-05	0.00292763	1.04357	1.40611	2.12012	1.36577	3.52803	3.65663	3.04851
Fam167a	1.42508e-05	0.00302626	0.751472	6.51171	7.87149	6.71266	11.1135	11.3096	13.5605
Ctnnbip1	1.52834e-05	0.00321755	-1.821	58.4895	67.6262	11.313	12.9271	13.4654	12.7113
Ndnf	1.68611e-05	0.00351935	-0.629771	37.8602	40.3293	52.3054	29.6041	25.6042	29.7605
Piezo2	1.73008e-05	0.00358054	6.97012	0	0	0	0.169847	0.143015	0.169751
Vwa5a	2.03107e-05	0.00416812	0.419521	61.3164	64.553	63.8396	87.2241	86.1709	82.0497
Rasal3	2.18082e-05	0.00443815	-2.71373	0.943552	1.09738	0.895834	0	0.285903	0.124285
Adamtsl3	2.22041e-05	0.00448138	0.999405	2.58464	4.28101	4.38275	9.53813	5.79634	7.3342
Nfix	2.25143e-05	0.00450674	0.723188	111.615	66.9845	71.072	141.011	144.552	128.439
Man1a	2.45447e-05	0.00483392	0.696515	15.1469	20.4593	23.2028	33.5608	29.4404	32.9839
Bcl3	2.4399e-05	0.00483392	1.81348	1.1902	0.580317	1.65249	3.66378	5.22475	3.15995
Pcdh15	2.75817e-05	0.00538859	-0.593345	9.1745	8.86063	9.11952	5.55054	6.49419	6.23062
Cldn5	2.99953e-05	0.00581361	-0.571842	174.353	220.013	267.624	151.274	138.5	158.787
Nln	3.13734e-05	0.00603284	0.46629	48.2016	53.127	42.6936	68.6583	68.7754	63.3581
Txnrd1	3.24452e-05	0.00619019	0.429884	47.7648	52.9838	52.8035	68.7735	72.2825	67.2684
Sulf1	3.31238e-05	0.00627067	1.09965	6.13361	10.9583	4.58065	17.8573	17.1315	11.8399
Serping1	3.63129e-05	0.00682153	1.04721	10.7142	5.56585	10.1014	17.9265	17.4915	19.4629
Ngfr	3.82392e-05	0.00712855	1.54247	0.819121	0.726526	0.641753	2.93989	2.06175	1.62936
Cbr2	3.97476e-05	0.0073536	3.47962	0	0	2.28246	9.40641	10.3889	6.07048
Rasgrp1	4.17171e-05	0.00765995	0.561759	23.1717	30.9887	33.2915	40.4619	43.9172	45.7446
Gsn	4.21369e-05	0.0076793	0.714206	79.7429	118.806	139.238	219.215	160.885	177.801
Csf3r	4.39795e-05	0.00795574	-1.76536	1.01129	1.39867	2.11613	0.391764	0.352344	0.507011
Il10ra	4.75655e-05	0.00854116	-1.27883	2.3854	2.95012	3.13039	1.25707	0.929801	1.30238
Col16a1	4.82023e-05	0.00859233	0.511647	39.6544	33.9677	31.2651	48.7388	57.0541	45.2482
Chia1	5.12398e-05	0.00906758	3.705	0	0.347996	0	0.993309	1.5573	3.05336
Mef2b	5.20333e-05	0.00914177	3.32931	0	0.533966	0	1.6435	2.37505	2.36883
Kdr	5.32918e-05	0.00923006	-0.622142	46.4033	48.7863	73.4507	33.2611	36.5936	40.6664
Rsc1a1	5.31945e-05	0.00923006	1.85723	1.51178	4.57798	1.02619	5.47878	7.88549	13.2573
Gdf10	5.4076e-05	0.00929993	-0.58146	34.1843	30.6275	33.3006	22.6871	21.09	22.3571
Slc7a8	5.59761e-05	0.00955938	0.947325	2.63224	3.35704	4.3295	7.33371	6.77642	5.949
Celsr2	5.92364e-05	0.00997663	0.426784	56.5503	54.8275	57.3678	80.3258	74.8558	74.1907
Wdr72	5.90495e-05	0.00997663	7.08923	0	0	0	0.545751	0.47916	0.073342
Mfap3l	6.10186e-05	0.0101451	0.452408	198.745	213.66	196.061	291.17	284.009	261.935
Hmga1-rs1	6.10674e-05	0.0101451	0.938525	15.6005	10.727	8.45365	20.6937	21.8895	25.0718
Siglec1	6.67573e-05	0.0110154	2.16771	0.073931	0.174599	0.104609	0.407831	0.735733	0.578308
OTTMUSG00000016609	6.7378e-05	0.0110432	-0.99514	4.33421	5.13328	30.1254	3.30484	6.75167	2.39632
Angpt1	6.87028e-05	0.0111853	0.542822	30.8707	39.7832	33.582	57.1487	50.9754	44.8714
Bin2	6.99314e-05	0.0113099	-1.42729	4.65221	5.1497	7.26969	2.88833	1.27247	2.16845
Adamts1	7.26956e-05	0.0116796	0.555964	36.8748	39.0645	53.4672	62.3678	72.4546	56.9851
Pdgfra	7.3666e-05	0.0117581	-0.540741	67.1006	47.8121	60.2192	38.0558	38.4621	45.1468
Lilrb4a	7.98529e-05	0.0126629	2.02111	0.16536	2.24974	0.918449	5.40029	4.85747	4.22123
Ncf1	8.15644e-05	0.0128509	-1.31075	2.94802	5.21162	5.49568	2.57633	1.72053	2.39077
Cxcl12	8.34444e-05	0.0130628	-0.581317	73.9611	61.826	91.5677	45.7371	51.6482	59.2799
Slco1c1	8.70061e-05	0.0135336	-0.419191	261.059	291.254	306.181	210.031	213.586	223.767
Mrps6	9.50871e-05	0.014697	0.615904	49.9233	67.5825	61.0041	98.7917	89.6188	87.9621
Lgi4	9.73096e-05	0.0149459	0.416348	139.657	147.198	133.626	197.354	192.481	176.032
Map3k14	9.92496e-05	0.0151486	0.563934	15.6317	15.2755	15.2495	23.0654	25.3768	20.3547
Comt	0.00010119	0.0153489	-0.888257	40.306	91.2078	86.9918	39.9055	39.4536	39.2504
Slc39a14	0.000103409	0.0155885	1.11562	19.3608	8.22946	9.52083	20.9788	24.3549	36.4046
Matn4	0.00010659	0.0159695	-0.872435	11.8469	9.13802	12.03	5.91601	5.33235	6.90386
Slc1a4	0.00011215	0.0165989	0.433994	257.184	232.169	242.529	348.378	330.748	318.374
Pdlim4	0.000111972	0.0165989	0.575055	74.7983	73.1228	56.2013	99.1266	109.746	98.4179
Mamdc2	0.000114818	0.0168914	0.645914	9.04132	9.67042	8.04705	14.4054	14.2926	13.5907
Emp1	0.000117996	0.017255	0.93736	5.33879	4.42261	5.07155	9.00583	7.71224	12.5998
Cldn2	0.00011915	0.01732	1.42566	0.830852	2.4369	1.07553	3.52717	5.09137	3.5212
Dnah11	0.00012776	0.0183531	0.658039	7.81498	9.25479	7.59865	10.3975	11.7324	17.2049
Lbp	0.000127085	0.0183531	0.771405	25.2003	30.0289	23.1936	32.8993	42.021	60.5273
Ltbp4	0.000131115	0.0187248	-0.567347	41.1147	39.4815	58.4907	27.7918	33.3858	33.5147
Msr1	0.000133177	0.0189088	2.50148	0	0.339959	0.36508	2.32296	1.35803	0.772352
Nek6	0.000140778	0.0198725	0.503019	25.3443	28.9443	26.2279	37.2106	41.5949	36.3582
Naprt	0.000146262	0.020528	0.5327	36.3511	40.3166	36.3881	57.0271	56.2257	51.7413
Pdpn	0.000149302	0.0208349	0.390561	191.791	183.754	175.535	244.943	245.212	238.79
Akna	0.000154225	0.0213996	0.535118	11.3308	13.2983	13.7771	18.5359	17.0817	20.0956
Cnn3	0.000165881	0.0228868	0.402513	522.013	547.456	527.456	724.52	692.3	711.514
Stk40	0.000174215	0.0239018	0.432024	43.7669	41.1572	40.2486	56.0097	61.0255	55.741
Tinagl1	0.000180862	0.0244023	-0.702434	22.6393	21.2871	25.6052	11.0112	14.898	16.6966
S100a16	0.000180588	0.0244023	0.402919	181.187	184.317	211.592	239.77	254.968	275.244
Dnah10	0.000178996	0.0244023	0.623216	8.50293	8.85876	9.85581	11.4228	12.5038	18.4404
Etv5	0.000185337	0.0248688	-0.383979	164.105	173.037	166.892	133.357	132.793	123.322
Gfra1	0.000188246	0.0251211	1.60758	4.3094	6.70524	5.34125	7.98318	8.27072	34.5376
Ccdc40	0.000193474	0.0256784	0.645106	20.7047	23.3743	21.6643	25.8129	32.7879	45.3625
BC022687	0.000198976	0.0261247	0.745586	8.98094	8.33767	7.98381	13.9353	14.5453	14.327
Gm13293	0.000198486	0.0261247	1.32459	2.07515	2.38887	3.49733	8.38407	7.59884	4.13197
Asap3	0.000217657	0.0284246	0.619423	6.01469	5.45904	5.87992	9.19686	9.44974	8.21281
Cebpb	0.000245209	0.0318524	2.09427	19.4406	2.7435	2.09293	29.9359	39.6588	37.6849
Havcr2	0.000247361	0.031962	-1.71527	2.24411	1.69467	1.16672	0.624935	0.443278	0.432895
Cela1	0.00025084	0.0322409	2.71427	0.651183	0	0.84363	3.9078	3.84795	2.01339
Stom	0.000256322	0.032773	0.375502	62.1126	65.8129	62.0191	85.0387	84.0034	79.5256
Ace	0.00026868	0.0341742	0.92532	5.78125	9.50394	4.73147	16.1515	13.6717	9.23502
Rgs10	0.000271888	0.0343745	-0.850239	18.904	23.5158	23.8014	13.266	12.0859	11.5405
1700003M02Rik	0.000273071	0.0343745	0.656346	21.2055	27.5494	25.7143	32.3657	37.2192	49.0832
Ptges	0.000274707	0.0344031	0.628782	8.27394	9.30703	11.0439	15.5513	15.7231	13.3313
Cacng5	0.000281349	0.0350552	0.95265	2.60453	2.4745	1.61902	4.20863	4.29574	4.72194
Rsph4a	0.000284069	0.0352145	0.590739	37.7203	50.8363	45.7372	53.478	62.0421	88.6713
Inpp5d	0.000287698	0.035382	-0.823879	4.51445	7.01107	7.1652	3.60155	3.35828	3.62581
Ctsc	0.000288318	0.035382	0.79465	9.89543	11.1218	11.9854	25.4503	15.1259	17.0572
Tprkb	0.000309715	0.0376297	-0.398319	450.036	421.469	387.754	312.229	341.556	308.005
Tnf	0.000309492	0.0376297	2.25242	0	0.438165	1.24573	2.78602	3.24248	2.45369
Camkk2	0.000315977	0.0382003	0.577362	9.76065	13.0822	10.2635	14.5155	18.7406	16.9023
Slc4a10	0.000329435	0.0396312	0.617139	12.3401	17.7352	11.7415	22.6819	23.4362	18.7594
Aebp1	0.000337125	0.0403575	0.665482	21.0563	24.3616	21.4343	27.2184	31.5879	48.4685
Hmcn1	0.00034197	0.0407378	-0.543394	7.83321	8.31443	11.4861	6.19233	6.33232	6.58551
Zfp703	0.000363194	0.0430561	0.518285	23.7652	21.297	18.7081	29.9354	31.2368	31.0717
Dsc3	0.00037646	0.0444132	0.863961	4.48863	5.40908	4.68194	7.09211	6.76625	13.1702
Fosb	0.000380281	0.0444346	-0.580921	42.2406	47.4412	68.1251	33.4088	35.2448	37.7063
Ccdc103	0.000379132	0.0444346	0.774963	8.03076	7.56881	8.90677	13.5608	16.3477	12.4322
Ccr5	0.000388392	0.0451663	-2.9976	0.43497	1.78327	1.48363	0.367698	0	0.087688
Slc19a3	0.000393831	0.0455817	-0.633986	13.992	17.5073	20.2818	11.5216	10.8254	11.2433
Nlrc5	0.000397536	0.0457936	0.945907	0.850456	1.49192	1.42471	2.24261	2.75121	2.3723
Dst	0.000416916	0.0478005	0.484516	246.869	200.318	252.192	339.813	322.656	324.391
Ppap2a	0.000436106	0.049767	0.477213	40.7534	40.8022	43.1501	56.5372	59.9561	58.6553
Tnfaip8l2	0.000455587	0.0517484	-1.84312	2.65154	3.77587	3.21755	0.910204	0.546161	1.14913
Arhgap4	0.000467151	0.0526215	-1.24007	2.28563	2.15098	2.39448	0.60459	1.01492	1.29655
Pdia4	0.0004679	0.0526215	0.388499	433.296	450.616	462.084	614.139	553.977	607.895
Cfap44	0.000469738	0.0526215	0.587985	18.1976	24.9703	16.8568	24.9981	29.3365	36.7712
Cebpa	0.000474327	0.0528929	0.528682	23.5448	20.6953	19.3506	32.355	32.2797	28.0735
S1pr3	0.000484433	0.0537742	0.548725	23.9409	16.8912	20.7831	27.4651	30.0844	33.475
Fcgr3	0.000492963	0.0539936	-1.06754	8.97416	10.0751	14.8564	6.94202	4.53203	4.71658
Nckap1l	0.000493042	0.0539936	-1.02331	2.1785	3.7212	3.10342	1.50051	1.30677	1.62119
Steap4	0.000492252	0.0539936	1.23833	0.988296	1.12228	0.6209	2.2238	1.93146	2.5393
Hes1	0.000500617	0.0545784	-0.459366	84.4573	91.3425	102.849	68.2182	70.9191	65.0809
Atp2b3	0.000507223	0.0550528	0.794341	7.03765	14.9335	8.67703	18.5664	20.0703	14.8866
Relb	0.000533219	0.0576183	0.928136	4.78253	4.92888	5.62141	12.6218	7.0817	9.64473
Eif1a	0.000535673	0.0576285	0.556661	11.0064	12.3684	12.7303	17.4474	17.716	18.4832
7420461P10Rik	0.000563448	0.0603507	2.97266	2.24539	0	0	5.69501	5.86735	6.39964
Creb5	0.000569451	0.0607273	0.90018	2.30206	2.77882	3.59807	4.96772	5.73616	5.5655
Cntfr	0.000577481	0.0613159	-0.558281	345.117	274.868	297.365	175.517	184.174	274.999
Cav2	0.0005822	0.0615493	0.410236	58.6999	62.6468	75.4873	93.5182	83.5199	85.5821
Ptchd2	0.000588323	0.0619286	-0.387388	29.6305	27.4456	27.1944	23.6598	20.4112	20.8794
Drc7	0.000602647	0.0631641	0.558046	31.6535	43.3534	33.8342	46.1156	49.9775	65.8279
Cd109	0.000613749	0.0640528	0.61917	10.0302	12.1021	11.2497	15.5651	13.7173	22.4711
Dhrs3	0.000633124	0.0657937	-0.354231	247.95	239.459	241.543	197.511	182.547	195.716
Tubb6	0.000651614	0.0674282	0.757013	7.43786	7.33712	7.17087	10.6749	13.9224	12.8221
Gm16548	0.000689877	0.0710865	2.55588	0.352316	0.858631	0	4.37243	2.2249	1.38163
Klf4	0.000714635	0.0733281	-0.622633	41.8317	52.0456	76.4897	37.0501	34.8789	39.4891
Shisa5	0.000735152	0.0751178	0.422873	60.1804	63.7332	57.1737	75.5783	88.4929	80.1878
Gm14434	0.000741877	0.0751759	-1.5501	0.710941	3.66091	6.99772	0.249808	0.383974	0.255519
Lrrc23	0.000739718	0.0751759	0.559309	52.2035	70.5267	55.3596	69.3246	92.465	103.562
Dnah9	0.000758603	0.0765531	0.544729	13.244	15.5577	16.2021	17.5102	19.219	29.5584
Sgpp2	0.000799698	0.0801697	-0.806048	5.77029	6.63009	10.0074	3.87764	4.92665	4.10043
2810459M11Rik	0.000801008	0.0801697	0.380201	110.144	108.785	92.7018	138.988	145.226	125.029
Gatsl3	0.000811737	0.080912	-0.596322	27.155	23.7999	22.9712	16.7205	16.8365	15.6563
Foxj1	0.000818932	0.0812973	0.576775	86.6966	106.78	80.7149	105.447	122.124	185.514
Eno4	0.000822323	0.0813035	0.59646	11.8549	13.0268	14.0423	16.5964	19.4202	23.4707
B3galt2	0.000844045	0.0831146	0.363949	55.6589	50.7216	57.7546	75.0337	67.577	70.3657
2410004P03Rik	0.000888968	0.0871867	0.643902	13.1293	16.6643	15.4644	22.0091	20.1703	29.4322
Fhad1	0.000897131	0.0872862	0.551836	14.2293	19.3005	18.7546	22.6015	23.9601	30.8552
Tmem254c	0.000896187	0.0872862	2.05244	0.48859	0.889473	1.693	3.26705	1.98382	8.11714
Irak2	0.000906123	0.0878112	-0.33192	85.2158	81.8325	78.4493	65.2061	65.3509	66.3188
1810041L15Rik	0.000929751	0.0897448	-0.427458	30.8527	26.4951	25.7435	19.9896	20.9598	21.4065
Lrrn3	0.000947721	0.0911193	-0.513906	20.4707	27.2906	27.3417	16.2774	17.2359	19.6378
Rnpc3	0.000961997	0.0921292	-0.376349	101.078	106.141	76.4306	76.4074	78.9949	74.8546
Creg2	0.000972287	0.0927509	0.613857	11.9652	13.185	11.743	14.9825	16.8275	25.2854
Ampd3	0.000989958	0.0940691	0.393233	58.934	70.7634	66.832	97.7248	86.3833	76.0453
Cchcr1	0.000997602	0.0941162	0.582939	11.7185	14.202	12.5735	19.494	22.4248	16.2891
Tsnaxip1	0.000998162	0.0941162	0.67026	10.1081	10.8456	9.8261	14.0097	14.9317	20.6774
Foxred1	0.00102552	0.0959553	-0.541576	29.3207	27.6597	24.2169	18.817	21.0019	16.2984
Calml4	0.00102345	0.0959553	0.633558	39.7824	60.7516	58.5376	74.6054	70.7484	100.497
Slc6a6	0.0010372	0.0966773	-0.436505	88.0821	87.0373	119.463	66.0781	79.1665	74.4905
Ncam2	0.00106206	0.098618	0.332659	112.503	115.074	121.104	142.269	150.633	143.176
Dcun1d3	0.00107143	0.0991109	1.03946	8.95252	2.95899	3.86441	11.4827	11.2951	10.0983
Enox1	0.00109397	0.100815	0.540267	13.2804	16.7142	16.3264	24.6521	18.8314	24.4659
Lgr4	0.00111604	0.102462	-0.365858	261.231	257.707	265.341	220.691	197.47	195.32
Pcdha6	0.00112091	0.102524	-6.92643	0	0.571853	0.395469	0	0	0
Ccdc153	0.00113548	0.103468	0.563075	116.206	160.68	153.198	172.531	184.908	283.872
Cd37	0.00116185	0.105478	-7.00708	0	1.4086	2.82771	0	0	0
Cxcl2	0.00117195	0.106001	2.39587	0	0.761634	0.768676	3.74709	4.1178	1.22391
Cfap126	0.00119325	0.107529	0.650197	48.4781	64.073	49.1683	66.49	73.7964	116.408
Fxyd3	0.00120807	0.108465	0.639326	31.706	33.4012	34.6572	53.1952	52.9982	50.3593
Mal	0.00121387	0.108585	-1.29033	47.6974	42.1691	51.1794	8.66174	39.3367	10.7694
Trem2	0.00122915	0.109345	-1.59401	2.18342	4.82003	6.56409	0.814286	1.57225	2.00016
Cxcl10	0.00123131	0.109345	2.23228	2.01154	2.04716	0	3.99865	3.53696	12.6198
Eps8l1	0.0012406	0.109444	-0.865423	10.6702	20.1056	10.9861	6.09086	10.8444	5.95357
Fas	0.00124139	0.109444	0.565036	21.534	18.7419	24.1067	31.7638	30.7685	33.8153
Kif27	0.00126426	0.110919	0.576677	8.95357	13.1372	11.8863	14.9242	15.5571	20.7041
Aqp1	0.00126721	0.110919	1.43424	1.133	1.70878	0.337087	3.73743	2.77031	2.36004
Cep128	0.00129036	0.112542	0.473227	11.1177	13.3127	11.4966	15.8073	15.9363	18.677
Smoc1	0.00131116	0.113949	0.491223	48.1135	36.733	32.1659	52.2682	56.404	57.7362
Sgk3	0.00132905	0.115095	-0.409746	22.3111	23.5608	23.3737	17.0455	18.9255	16.5265
Zfp280c	0.00135647	0.117054	-0.419013	37.4831	44.3756	35.12	27.7248	29.1257	31.8961
Atp1b1	0.00136786	0.117622	0.3253	189.519	209.079	206.53	244.129	260.128	260.599
Nudt4	0.00137923	0.117824	0.438072	110.679	124.165	129.2	146.544	145.323	205.819
Calb1	0.00137987	0.117824	0.613752	20.0265	18.3645	18.4764	29.9958	21.0195	36.8351
1700047I17Rik2	0.00139716	0.118767	-0.843242	7.98569	5.89522	5.6476	5.63442	4.13163	4.55203
BC051019	0.00140063	0.118767	1.07082	3.03414	3.24933	1.71144	5.19296	4.50591	7.54945
B3gnt5	0.00141012	0.119157	1.10188	0.848453	0.560394	0.587766	1.39847	1.33462	1.61412
Atp6v0c	0.00141884	0.119481	2.26337	6.88997	68.3446	6.73618	243.892	61.2545	84.4288
Cdhr3	0.00143479	0.120409	0.590915	28.1886	32.7944	23.4206	34.1035	38.6799	55.7746
Dlx4	0.00144317	0.120698	2.528	0.181371	0	0.820564	2.15814	1.38986	2.61444
Irf9	0.00145262	0.121073	0.41081	35.9449	36.5004	34.4513	48.6847	48.1565	45.8925
Myo7a	0.00149703	0.12435	0.375963	22.0107	23.0168	23.6427	26.1736	29.5567	34.3592
Atp1a1	0.00150673	0.124732	0.378248	117.122	151.59	153.291	175.211	180.455	197.216
Cd24a	0.00152391	0.125728	0.494125	85.4978	98.6842	95.0495	108.259	114.453	174.427
Ak7	0.00162224	0.13339	0.53213	46.0299	61.7745	56.459	61.6715	72.0584	106.178
Slc10a6	0.00163278	0.133806	6.36167	0	0	0	0.776822	0.231996	0.538099
Akr1b8	0.00164386	0.134264	1.06328	3.15937	3.43222	6.89019	9.79601	8.28349	10.2891
Efemp2	0.00165136	0.134426	0.449085	38.3891	35.8948	33.5842	49.2129	46.2179	52.2912
Ltbr	0.00165812	0.134528	0.424774	39.6505	44.8895	41.7645	60.647	58.2571	52.0215
Maats1	0.0016882	0.136515	0.541249	25.8236	31.2521	34.0323	36.6044	40.7573	56.5376
Ptprb	0.00169981	0.136644	-0.479475	56.4531	53.5266	81.4223	42.6643	43.7027	52.1848
Snx10	0.00171777	0.136644	0.396263	36.7913	38.989	39.7896	48.315	54.0678	51.1218
Fam216b	0.00170827	0.136644	0.554494	22.9098	31.2088	27.2903	33.648	36.328	50.8659
Lcp1	0.00171311	0.136644	0.707972	2.99752	4.10257	3.04803	5.70557	5.69031	5.59268
Steap1	0.00171488	0.136644	1.36219	0.986402	2.06031	1.33745	5.0909	3.7809	3.00798
Nme2	0.00176928	0.140047	0.430066	83.5806	92.34	78.0328	118.048	102.493	109.245
D17H6S56E-5	0.00177202	0.140047	1.31183	0.669785	1.17653	2.73691	3.34009	3.20049	4.90206
Dnah5	0.00178261	0.140429	0.499229	11.9759	12.7715	14.2517	15.6517	15.296	24.7062
Clic5	0.0018044	0.141689	-0.55255	11.4849	11.3174	16.0959	8.08302	8.36517	10.2932
Col6a5	0.00183838	0.143435	0.738743	10.5845	7.08718	7.64675	10.9843	11.0078	20.7909
Adgrf4	0.00183362	0.143435	3.49464	0.154414	0	0	0.675939	0.886189	0.349615
Fgd2	0.00186083	0.144724	-0.963225	3.03904	3.08897	3.886	1.69718	1.54044	1.88518
1700094D03Rik	0.00190045	0.147336	0.578247	15.4799	20.2424	19.8777	22.6896	24.6757	36.6033
Sorbs1	0.00193966	0.1499	0.357152	188.686	158.655	180.718	226.672	224.77	231.284
Bdnf	0.00198016	0.152547	1.07663	0.86074	2.69836	2.49088	5.2278	4.59197	3.24076
Rgs22	0.00199314	0.152778	0.57165	17.0112	23.8928	18.9273	26.1038	25.2068	38.4882
Dlgap5	0.00199566	0.152778	0.979676	1.41007	1.16264	1.59186	2.88686	2.80773	2.66453
Mreg	0.00201201	0.153548	1.50168	0.472636	0.761857	0.534929	1.04923	2.5497	1.5753
Slc40a1	0.00203914	0.154651	-0.480236	17.9029	22.0158	24.6398	14.9964	15.9361	15.7175
Arntl	0.00203664	0.154651	-0.308425	83.0284	92.1927	87.1335	72.1379	72.7861	68.7785
Entpd1	0.00205961	0.155348	-0.411491	32.8085	29.8642	31.643	25.8081	22.9423	22.6557
Mertk	0.00207408	0.155348	-0.339594	432.235	404.792	413.908	341.002	337.528	318.842
Fgfrl1	0.00208013	0.155348	0.313757	211.392	219.333	217.166	274.413	276.869	260.877
S100a13	0.00207241	0.155348	0.320692	267.212	266.147	282.281	358.448	340.3	328.489
Rasgef1b	0.00207228	0.155348	0.624405	6.26555	10.0317	8.89838	14.593	12.9582	11.7387
Clspn	0.00208684	0.155374	0.936321	1.65107	0.999403	1.83428	3.23269	2.64992	2.75388
Szrd1	0.00213158	0.158223	0.32726	54.6331	54.7896	50.5778	68.1981	66.6589	67.2966
Emx2	0.00214598	0.158809	-0.326179	89.0823	102.803	103.784	83.593	77.2885	76.8065
Col8a2	0.00218044	0.160872	0.527579	11.1741	12.9168	11.7605	14.8437	15.5641	21.876
Tfcp2l1	0.00220419	0.162134	0.419651	8.21749	7.99583	8.14148	11.1588	10.6314	11.0768
Ppargc1a	0.00225333	0.165251	-0.319384	78.709	75.3286	74.3731	63.5458	58.9646	62.1355
Anxa2	0.00228975	0.16699	0.484899	49.2305	50.2303	55.4084	62.3338	66.6195	89.9719
Gm6377	0.00229072	0.16699	6.18807	0	0	0	0.176749	0.371367	0.553718
Ly86	0.00231375	0.168167	-1.54273	2.91075	4.59475	6.17904	0.554736	1.59111	2.43656
Slc39a4	0.00232569	0.168533	0.745806	4.02406	6.1402	4.24286	7.69583	8.26335	8.71785
Pik3r5	0.00237276	0.171436	-1.05255	1.24006	2.10911	1.78964	0.67501	0.892447	0.915501
Aldh1b1	0.0023922	0.17233	1.19367	0.928234	0.997468	0.806746	2.24301	1.96893	2.25466
Eppk1	0.00240563	0.172788	0.786907	1.81176	2.00466	1.61731	2.37248	2.40769	4.73114
Gbp2	0.00242793	0.173878	0.577493	23.0783	31.5633	37.1645	41.695	39.8548	56.6258
Plxnd1	0.0024613	0.175753	0.347437	23.1534	21.4761	22.252	27.0672	29.092	29.7319
BC002163	0.00246907	0.175793	-0.719363	291.732	146.623	127.921	108.704	126.28	107.739
Ildr2	0.00249892	0.177402	0.315897	82.7121	85.0311	76.9641	98.8903	107.101	101.43
Fat2	0.00253272	0.17928	-1.19325	0.521194	0.51363	0.6739	0.385796	0.139954	0.221317
Kctd12	0.00256566	0.181086	-0.362017	30.2941	36.3412	36.1089	24.9599	26.9039	28.7734
Usp24	0.00260236	0.183148	0.326989	85.4609	88.2152	83.181	110.983	113.602	100.394
Mospd1	0.00263053	0.184092	-0.887118	11.7557	17.7701	26.4471	14.0827	6.8128	13.7003
Gpr161	0.00263085	0.184092	0.677233	6.183	10.1337	8.38573	13.3512	12.4855	14.1753
Enpp2	0.00264018	0.184217	1.24712	81.8501	215.695	44.501	348.836	305.284	147.598
Btg2	0.00267387	0.186036	-0.449191	54.1626	54.7636	76.7502	42.4651	45.7561	48.9563
Arhgef4	0.00269267	0.186811	0.309022	87.6774	103.06	96.873	116.591	116.767	126.062
Mien1	0.00270542	0.187164	0.563844	30.2121	30.1231	30.5633	49.1114	40.912	45.4864
Gfod2	0.00277406	0.191371	0.641247	13.3024	15.59	13.0876	20.8272	16.5366	28.8689
Lrig1	0.00282577	0.194389	0.370461	285.21	245.838	247.237	368.706	326	320.197
Maff	0.00284778	0.195353	0.888151	4.01136	3.80891	8.22637	8.58523	11.4565	10.0138
Abca8a	0.00296332	0.202709	-0.364506	28.4365	30.3037	26.9476	20.4763	23.6151	23.0949
Tor1aip2	0.00297803	0.203146	0.406246	35.4767	28.219	28.6256	43.2003	39.0331	40.0806
P2ry13	0.00300609	0.20449	-0.993573	3.02763	6.18348	5.72202	2.38784	3.17719	1.91311
Nt5c2	0.00304563	0.206604	-0.306866	99.1375	95.3162	90.2045	78.6963	76.0638	76.4341
Lpcat2	0.00311652	0.210827	-0.540401	11.4824	12.3767	13.0252	8.34905	8.14905	9.04305
Il17re	0.00320912	0.216492	6.1381	0	0	0	0.235047	0.166896	0.557565
Flt1	0.00326597	0.21972	-0.450458	130.08	139.069	200.446	103.871	113.475	129.413
Gadl1	0.00330669	0.221848	0.835753	1.4114	2.1475	1.61154	3.39436	2.94205	3.04619
Prlr	0.00336039	0.224833	1.63136	0.670665	2.60056	0.217117	6.0516	4.18634	2.55638
Antxr1	0.00337578	0.225246	0.290434	48.7904	46.7602	47.1969	59.5671	57.9673	58.5682
Stab2	0.00344891	0.229498	-1.24297	1.53263	0.557486	0.870398	0.285502	0.418336	0.549038
Nphs1	0.00349972	0.232246	-0.598733	6.1259	5.39438	7.34506	4.5979	4.44476	3.47329
Efhd2	0.00351538	0.232653	-0.302075	285.306	285.964	309.935	241.132	245.477	234.296
Cyp27a1	0.00355543	0.234422	-0.893033	4.85184	4.35973	4.17086	2.07148	2.89887	2.13184
Ushbp1	0.00356131	0.234422	-0.605483	14.5557	18.9341	25.111	9.81168	13.6068	15.4224
Col5a3	0.00358752	0.235513	0.415312	11.9615	14.6737	12.1634	17.0998	17.2524	17.8672
Cfap52	0.00363942	0.237898	0.542729	23.7029	31.6746	25.3173	34.3121	32.9118	51.6358
Ccdc60	0.00364333	0.237898	0.624113	8.1202	9.98166	7.91152	12.7213	10.9401	16.9637
Glyctk	0.0036869	0.239521	-0.66168	4.68631	5.08914	4.21213	2.70206	2.88132	3.3703
Rsph1	0.00369575	0.239521	0.564043	71.4097	96.3476	88.9878	100.542	108.025	174.713
Fam111a	0.00369761	0.239521	0.973517	1.98097	1.22973	2.76381	4.10572	3.35724	4.28325
Adamts10	0.00375431	0.24255	-0.42204	23.443	22.0631	23.5125	14.6766	18.7919	18.461
Dnali1	0.00377187	0.243042	0.557933	32.0931	42.9015	41.0637	45.3421	50.34	76.8375
Flrt1	0.00378359	0.243155	-0.381938	39.8827	37.4352	30.0659	28.2994	28.4961	26.3861
Ppl	0.00380375	0.243809	0.74644	1.33333	2.7467	2.06575	3.24623	3.5542	3.7065
Myt1	0.0038207	0.244255	-0.592854	10.8566	9.62682	12.4741	4.89091	8.59205	8.38359
Angptl1	0.00390427	0.248869	-0.957638	2.57167	4.61966	4.65702	1.86102	2.08075	2.18286
Gm11627	0.00393365	0.248869	-0.600227	43.5072	35.9133	35.5034	24.3494	25.6904	26.3517
Mt2	0.00392843	0.248869	0.330975	394.054	317.029	355.359	426.084	452.154	476.333
Cdo1	0.00392546	0.248869	0.560922	11.8062	14.8609	16.0595	22.1236	21.1368	20.3872
Postn	0.00395841	0.249789	1.07322	2.237	0.90546	1.09907	3.54875	2.39067	3.16633
Kl	0.00399289	0.251316	1.70326	2.18721	9.34414	0.780295	19.0107	13.9803	7.16125
Chst1	0.00401355	0.251321	-0.310903	191.287	172.544	162.447	141.963	146.653	139.646
Frmd8	0.00400335	0.251321	0.415034	14.8797	14.9701	15.5371	20.4887	20.3518	20.2069
Slc25a44	0.00405254	0.253112	-0.589848	72.1644	72.0053	72.0881	70.7006	35.9422	38.7191
Ccdc96	0.00411636	0.255791	0.475243	13.43	16.4749	15.3648	17.2546	21.0064	25.3212
Krt80	0.00411382	0.255791	2.32704	0	0.453831	0.313226	1.52422	0.743038	2.11406
Pld4	0.00415417	0.257011	-1.36632	1.18202	2.21519	2.58196	0.826936	0.759867	0.688751
Gm20605	0.00415705	0.257011	-1.17108	4.288	18.0458	5.38181	3.16251	4.29147	4.90658
Wdr63	0.00417793	0.25765	0.618792	21.4476	26.6199	24.3481	25.4679	34.1624	52.8796
4930481A15Rik	0.00431222	0.265261	-0.676925	10.1696	8.81399	9.16844	6.19709	6.65705	5.61254
Rffl	0.00433536	0.266014	-0.594225	9.19974	9.57662	9.09648	7.85738	5.1491	5.79117
Sox18	0.00441716	0.270355	-0.611189	14.0345	15.2197	18.4183	9.14256	10.4086	11.8634
Col27a1	0.0044313	0.270542	0.444311	10.0396	15.0686	11.7425	16.8466	18.3566	15.3451
Folr1	0.00445046	0.271034	0.632416	15.161	26.9744	18.2215	26.4244	29.1414	38.2118
Iqgap2	0.00446232	0.27108	0.502848	12.224	17.7502	14.7996	16.0829	22.7955	25.2267
Irx5	0.0044821	0.271607	0.899173	2.50091	3.2191	2.43511	5.02012	3.62147	6.93015
Mgl2	0.00450293	0.272193	3.16041	0	0	0.545772	1.28575	0.635649	3.35467
Ccdc170	0.00451721	0.272382	0.595456	17.0683	19.9127	20.676	22.0458	25.6577	40.438
Msantd3	0.00457171	0.27499	0.376488	42.7236	44.7446	46.8165	59.3503	57.4395	58.5638
Robo1	0.00460163	0.275384	0.309524	37.3312	35.6185	39.4052	50.2563	45.4071	44.6829
Mki67	0.0046121	0.275384	0.454415	7.2592	6.83034	9.60239	10.1764	11.4006	11.1593
Kif9	0.00459238	0.275384	0.499588	18.3693	29.3704	24.2731	28.432	29.2531	39.6733
Ifitm3	0.00470969	0.280525	0.647114	43.8417	47.0794	63.8254	60.1358	73.9839	110.704
Tvp23a	0.00475407	0.281877	0.40146	20.8083	20.2436	18.4142	26.1195	28.8826	24.288
Tapbpl	0.00475547	0.281877	0.540919	9.44263	10.8118	11.7975	14.2145	15.7701	17.0685
Sema3g	0.00478554	0.282761	-0.729188	9.65003	9.63094	18.0466	5.61537	7.8072	9.25316
Itgb4	0.00479353	0.282761	0.582915	5.07584	4.5587	4.49876	6.28279	5.82484	9.31941
Gsr	0.00496948	0.29173	0.346775	45.671	45.2416	42.9497	57.0502	60.1554	54.483
Kif23	0.00496896	0.29173	0.917351	0.927834	1.24595	1.31435	2.54801	2.24325	1.92983
Fam84a	0.00502732	0.294418	0.460678	9.38359	10.0612	9.43173	13.5659	12.7709	13.7864
Vcan	0.00503998	0.294453	-0.318334	36.6094	37.2098	30.746	26.6938	29.8165	30.9582
Rusc2	0.00508608	0.295731	0.48478	17.0568	18.6346	28.0907	27.1012	31.8876	31.0525
Pakap	0.00507506	0.295731	7.18774	0	0	0	0	0.853419	0
Fbn2	0.0051201	0.296126	-0.962512	0.949911	1.08784	0.886139	0.428916	0.760188	0.305435
Nin	0.00512398	0.296126	0.333868	57.5226	70.7018	59.2531	69.973	67.1224	82.712
Abca4	0.00512924	0.296126	1.28369	1.2107	2.83525	0.547641	5.5679	3.6073	2.1146
Cpxm2	0.00515809	0.297089	1.27883	0.95124	1.41731	0.205081	2.55296	2.22711	1.78408
Timp4	0.00520695	0.298877	-0.34351	403.435	340.647	338.156	317.795	269.41	272.98
Myd88	0.00521362	0.298877	0.481053	14.2167	14.3092	13.0665	19.5463	20.2245	18.8203
Sox8	0.00523856	0.299604	-0.34446	135.052	136.559	110.615	110.106	104.609	88.7614
Zkscan17	0.00526746	0.299742	-0.727706	22.9689	22.0346	23.4312	21.8533	10.125	9.50156
Oat	0.0052867	0.299742	0.294129	286.584	287.731	269.518	360.828	350.016	332.541
Glipr2	0.00529006	0.299742	0.436019	34.2832	26.3365	28.1593	41.631	37.6495	41.9332
Myo5c	0.00526816	0.299742	1.31129	0.275686	0.449885	0.188224	1.10386	0.895984	0.389339
A430078I02Rik	0.00541373	0.303386	-1.34831	1.30629	1.32269	1.01421	0.33838	0.499369	0.539202
Adgrl4	0.00540135	0.303386	-0.427623	54.3713	57.1346	79.8273	38.7688	49.4789	55.4137
Gm5607	0.0054165	0.303386	-0.391374	20.3395	18.9708	18.9169	15.3856	14.4693	14.9307
Arpc4	0.00541336	0.303386	0.338426	59.8731	66.1376	57.2643	73.3714	77.713	83.7123
Osbpl6	0.00540018	0.303386	0.447547	6.42045	9.47541	8.16376	9.51328	12.7293	11.5204
Ccdc24	0.00545157	0.304652	0.650178	8.27354	11.7614	10.4109	13.8462	15.8481	18.9708
Ak8	0.00546409	0.304654	0.755631	7.44505	5.33234	7.13049	9.15754	10.2496	14.6151
Lmo2	0.00557634	0.310204	-0.558324	29.5934	37.8933	51.1441	25.0375	24.1096	31.8025
Kitl	0.00559223	0.310278	-0.516461	14.6701	17.2242	23.8611	12.8544	11.5728	14.8459
Gm6710	0.00560307	0.310278	0.748782	3.70214	6.58149	6.84257	13.0938	14.0434	3.843
Car12	0.00562185	0.310614	1.22479	1.12342	4.22392	1.07397	6.99118	4.45624	3.73473
Slc13a4	0.005694	0.313183	0.596274	6.22208	8.41359	6.73105	11.8995	12.6992	8.08388
Wnt4	0.0056819	0.313183	0.683257	2.65586	3.66972	2.31177	4.42955	4.47576	5.21833
Ccdc108	0.00576451	0.315809	0.507805	15.3483	24.1209	17.7026	20.9956	27.8948	33.2141
Enkur	0.00576761	0.315809	0.542441	33.598	44.5574	45.5906	52.3367	49.6135	80.1282
Fam161a	0.0058317	0.318017	0.47202	14.3801	15.7968	13.3652	18.9604	20.0117	22.1756
Spag6	0.00583397	0.318017	0.512593	32.2653	32.5697	35.961	37.0261	43.2053	65.0642
Pf4	0.00586328	0.318194	1.47236	4.38302	0.979317	4.98194	6.23825	13.9099	8.62418
Ihh	0.00585593	0.318194	5.9663	0	0	0	0.556114	0.353178	0.139975
Coch	0.00588925	0.318894	1.21506	0.957941	0.435233	0.862917	1.54857	1.94184	1.98279
Dnah6	0.0059785	0.323011	0.45647	16.3795	19.0866	17.9758	19.5648	20.8314	33.6627
Nhs	0.00600329	0.323634	0.809727	1.13532	1.24019	1.4118	2.57396	1.67732	2.4905
6820408C15Rik	0.0060221	0.323933	0.589143	14.5495	17.3254	17.7361	19.6381	22.1167	34.0238
Fam13c	0.00604349	0.32437	-0.283504	80.143	84.0464	78.5047	70.2543	69.1654	61.8052
Slc41a2	0.006097	0.326524	0.510163	5.99986	7.11067	7.61477	11.4308	9.64707	8.639
Ubtf	0.00629281	0.336273	-0.27807	88.9142	88.6956	86.2602	75.3167	73.977	70.78
Naip2	0.00641342	0.336446	-1.2896	0.713289	1.08807	1.02923	0.542494	0.199184	0.429006
Spock2	0.00642978	0.336446	-0.39764	351.962	380.914	506.181	277.559	315.091	356.692
Mfsd2a	0.00640685	0.336446	-0.351464	144.525	118.447	148.605	122.797	99.8306	102.507
Ccdc141	0.00642793	0.336446	-0.2721	86.5716	87.2324	86.969	69.496	74.8143	73.6253
Mtmr11	0.00640672	0.336446	0.381883	32.0944	41.2012	33.5435	44.0004	52.2795	44.2469
Ttc25	0.00637016	0.336446	0.525211	9.0328	9.98455	10.7432	12.2376	13.1226	17.9488
Ccdc33	0.00635889	0.336446	0.559544	10.3628	11.3816	12.2998	14.6354	13.2069	20.532
Sntn	0.00644759	0.336446	0.564731	30.3333	32.5553	38.9377	43.1641	40.4028	68.6132
Spata18	0.00641493	0.336446	0.596173	23.8698	29.2425	21.5062	28.7188	31.4683	54.0368
Dgat2	0.00632227	0.336446	0.64143	9.54315	14.5947	8.88491	14.3511	15.0965	22.7911
Pde6c	0.00644253	0.336446	4.76345	0	0.059798	0	0	2.15891	0.059086
Rnf125	0.0065555	0.337061	-0.624571	15.7564	18.4712	24.6837	11.133	14.623	12.7102
Hipk1	0.00651616	0.337061	0.388492	63.0058	89.5739	87.6725	95.1795	98.989	122.044
Tspan4	0.0065142	0.337061	0.470369	23.5647	22.6367	24.4729	34.889	29.9713	32.8107
Elmod1	0.00648624	0.337061	0.484338	17.7213	17.9967	20.9884	20.4416	27.0858	32.6019
Hkdc1	0.00654598	0.337061	0.659609	3.4167	6.04486	4.93785	6.06541	8.64114	8.32015
Lrtm2	0.00656979	0.337061	0.720202	55.2966	51.7926	19.9352	76.2761	67.6738	69.1133
Nkain2	0.00656912	0.337061	0.739625	1.8779	2.06257	2.05931	3.16939	3.4707	4.48764
Spdl1	0.00649774	0.337061	1.72749	0.436034	0.449565	0.152058	1.31229	0.600108	1.79627
Slco2b1	0.00661514	0.337473	-0.998441	7.90257	20.8876	23.8935	5.02543	14.5173	7.05671
Laptm5	0.00660316	0.337473	-0.700616	5.84075	9.63826	6.60604	4.5651	4.52155	4.61484
Sostdc1	0.00661929	0.337473	0.714442	9.37248	12.5443	5.68412	16.6672	15.3404	13.8039
Snrk	0.00664823	0.338242	-0.303165	101.586	89.1084	94.9337	81.267	71.9584	80.559
Kcns1	0.00669097	0.339709	0.729654	3.80764	3.12248	3.00915	5.71096	4.45672	6.52373
Agpat4	0.0067159	0.340267	0.425011	22.0578	26.8354	22.5961	30.6377	30.7597	35.6478
Gpcpd1	0.00674572	0.341071	-0.299346	93.337	93.7981	110.524	74.4931	86.5863	83.3103
Gm21975	0.00678748	0.342201	-2.17778	1.9365	1.67565	2.41515	0	0.105939	1.22185
Ppp1r3e	0.0067961	0.342201	0.818697	3.81066	3.06661	3.14367	6.47329	4.5889	6.88637
Zic3	0.00682536	0.342263	-0.607356	5.14078	8.21166	8.27347	4.93176	4.64094	4.74185
1700026D08Rik	0.00681823	0.342263	0.652862	26.2535	38.4288	35.974	37.7997	43.6435	78.5987
Ret	0.00684588	0.342589	-1.02943	0.877078	1.531	2.14907	0.750538	0.490088	1.00877
Zbtb46	0.00690087	0.344634	-0.494258	15.8681	17.2424	18.9741	10.2023	14.1371	13.4873
Gale	0.0069156	0.344665	0.567669	11.4291	14.6682	13.2759	23.3526	18.4296	17.1294
Naip6	0.00699504	0.347389	-3.011	0.234541	0.159355	0.396715	0	0.085821	0
Cep104	0.0069987	0.347389	0.378621	21.0656	18.4009	19.2592	24.7604	26.6159	25.6625
Col22a1	0.00703944	0.348702	3.29857	0.079792	0	0	0.202315	0.21659	0.43871
Ddr1	0.00706429	0.349225	0.309809	128.533	127.213	108.75	151.211	140.409	165.096
Prrx2	0.0071029	0.350424	1.33061	1.08039	1.34111	4.82583	5.5234	7.61926	5.25678
Asb8	0.0071625	0.352652	-1.23431	8.55601	11.5646	47.3696	8.03805	10.8474	9.8426
Kcnk6	0.00718424	0.353011	-1.1679	0.792617	1.25434	1.00872	0.437843	0.419154	0.481909
1700019G17Rik	0.00722298	0.354202	-0.322767	141.328	112.373	125.066	99.7519	100.945	101.851
2019-09-11	0.00724017	0.354333	0.28075	55.5328	55.9614	63.7285	70.272	73.6942	70.7402
Anxa11	0.00730271	0.355283	0.513863	12.5021	16.2152	17.1305	17.4531	22.0514	26.6792
Lrrc36	0.0072926	0.355283	0.538124	12.198	13.9431	14.9151	16.3757	18.1903	25.819
Ankfn1	0.00731776	0.355283	0.605652	10.1985	10.9189	11.6394	14.0212	13.3733	22.9706
Tcp11	0.00730561	0.355283	0.694722	5.96588	8.09655	6.03261	9.5448	8.82697	14.8112
Shisa6	0.00735911	0.355875	0.492917	4.54543	5.17393	6.57465	6.57537	8.02023	8.55357
Musk	0.00735118	0.355875	0.555048	9.02877	13.0997	10.1499	12.6768	17.0108	21.756
Eya2	0.00738001	0.356181	-2.91903	1.16928	0.404628	1.88295	0	0	0.465305
Tubd1	0.00744072	0.357957	-0.70743	8.21631	6.25595	7.4219	3.54417	4.9241	4.36736
Tdrp	0.00745067	0.357957	-0.449027	26.8524	33.2262	41.2701	25.3396	23.1193	26.3028
Ube2t	0.0074608	0.357957	5.80688	0	0	0	0.801668	0.886756	0.266526
Arhgap27	0.00748114	0.358229	-0.630206	3.59097	5.61665	5.73496	2.56899	3.67162	3.18707
Rarres2	0.00751117	0.358963	0.444367	215.41	246.932	259.149	290.648	258.873	441.008
Cybrd1	0.00754187	0.359727	0.518417	9.12537	8.74729	13.8778	17.2506	13.3647	15.1376
C1qc	0.00755996	0.359886	-0.623457	20.4775	21.4269	31.144	16.9287	14.1595	16.6835
Emb	0.00757784	0.360036	0.737243	7.10076	9.19679	5.27037	16.4407	11.6866	8.18535
Adgb	0.00765525	0.363007	0.484462	9.22783	11.8045	11.4552	13.5459	12.8119	19.5552
Fhod3	0.00769918	0.364383	0.472803	5.14865	6.47903	6.38757	7.89344	7.4531	9.904
Prom1	0.00773438	0.364437	-0.377504	89.8691	102.29	135.715	80.171	78.5334	91.4136
Tnip2	0.00777494	0.364437	0.42923	30.2462	37.8344	29.5821	45.5233	50.3345	36.8936
Snapc2	0.00777352	0.364437	0.429233	38.5232	30.1324	32.4715	46.5208	49.6089	41.1051
Ttc9	0.0077688	0.364437	0.591532	15.5991	22.0635	14.9943	20.0041	24.9014	35.5002
Capsl	0.00774098	0.364437	0.601414	19.5237	20.207	25.8597	25.2409	33.4772	41.7067
Elmo1	0.00785799	0.365293	-0.513388	6.9039	6.56377	6.90066	3.79965	5.65921	4.68182
Garem	0.00781339	0.365293	-0.274358	65.848	67.9188	61.342	57.1677	52.5996	52.9236
Usp53	0.00786799	0.365293	0.295579	114.789	133.237	130.715	165.757	159.622	142.992
B4galt5	0.00786623	0.365293	0.377465	21.1339	22.5222	19.6642	30.6895	27.5906	24.6824
Plscr2	0.00782505	0.365293	0.583005	8.52654	9.5445	13.5776	16.4866	16.3392	14.8459
Iqca	0.00797347	0.369488	0.513821	17.1211	22.2677	23.0862	24.2868	25.854	40.0134
Ccdc74a	0.00800872	0.370418	0.382177	58.5622	66.4223	73.352	83.5927	83.1553	93.9518
Anxa8	0.00809791	0.373836	0.732269	15.0386	11.7379	19.1815	25.714	15.5162	35.8718
Prkcg	0.0081242	0.374342	0.518981	16.7439	21.8234	16.1621	18.621	33.3901	27.2404
Eepd1	0.00815948	0.375259	0.391858	18.2399	19.8594	18.5802	25.417	26.9717	22.6519
Cdh3	0.00817592	0.375309	2.03072	0.080893	0.564926	0	1.51961	0.591519	0.711311
Gm21949	0.00820753	0.376053	-7.32558	2.78553	0	0	0	0	0
Epb4.1l4a	0.00823405	0.376562	0.479733	9.41983	10.5862	8.93511	12.2367	11.8672	16.7662
Rpl22l1	0.00828804	0.378322	0.63552	23.5677	19.8568	19.3905	32.1297	32.5087	33.7544
1600014C23Rik	0.00834416	0.379309	-5.85813	0.609988	1.25957	2.5606	0	0	0
Nfkbiz	0.00835627	0.379309	0.377503	16.4624	17.7151	19.3878	24.1777	24.6498	20.9848
Wdr78	0.00832858	0.379309	0.476971	19.097	25.9963	22.9023	24.5574	30.0822	40.9967
Kif15	0.00840795	0.380947	0.766595	1.5696	1.18528	1.82576	2.41994	2.47075	2.9747
Rab7	0.00853895	0.385452	-0.534851	243.4	220.838	241.494	234.943	123.323	127.312
Dthd1	0.00852492	0.385452	0.762239	3.82418	3.67432	4.08602	4.633	6.02108	9.20284
Itga9	0.00858264	0.38671	-0.560716	3.85122	3.28232	3.2456	2.49381	2.47403	2.09507
Gjc3	0.00864517	0.388095	-0.512974	9.64039	9.35955	8.23609	5.80698	6.05419	7.43975
Il1rl2	0.00863535	0.388095	5.76473	0	0	0	0.226298	0.376876	0.489979
5930430L01Rik	0.00869715	0.389471	-0.554173	5.48776	5.71132	5.19966	3.59554	3.76186	3.36275
G630090E17Rik	0.00870772	0.389471	3.58747	0.14512	0	0	0.741996	0.702078	0.372103
Cdkn2d	0.00872651	0.389598	0.51317	16.9718	14.4933	17.1708	22.6845	22.7967	24.3446
Tnfsf13	0.00879246	0.391113	-0.473042	32.3256	26.3738	30.3905	23.6209	22.9865	17.8999
Ttc12	0.00878908	0.391113	0.457103	17.3463	22.3623	22.8052	26.9339	24.2985	35.3691
Gm11992	0.00884635	0.391371	0.452124	13.8603	16.6002	17.4379	20.4477	20.5249	25.2035
Ube2u	0.00882106	0.391371	1.51106	0.258324	0.795482	1.18535	2.19304	1.50613	2.92891
Ttk	0.00883291	0.391371	1.91504	0.149047	0.140849	0.535783	1.01564	1.92143	0.33556
Zmym5	0.00889098	0.392634	0.434895	13.8285	14.5314	15.3214	22.7781	15.8347	20.9366
Dydc2	0.00893318	0.393786	1.11425	3.04834	8.95855	4.78772	8.93385	10.2275	18.8311
Efhc1	0.00896697	0.394563	0.533939	11.2888	16.6199	10.7536	15.9431	18.5391	22.2917
Pecam1	0.00899085	0.394902	-0.410944	60.1448	62.5217	93.8567	48.6893	54.852	60.7454
1700028P14Rik	0.00901609	0.3953	0.577122	21.7785	26.5025	30.1653	31.9931	35.5241	50.8156
Gbp7	0.00905422	0.3956	0.305283	25.3481	25.3508	26.9668	30.9769	32.3223	33.6112
Cyp2s1	0.00905534	0.3956	0.938662	0.973867	1.32735	1.77105	2.21662	2.3097	3.43709
Chml	0.00910322	0.396982	0.444475	4.95435	5.46434	5.5315	8.01902	7.16064	6.73284
Ddc	0.00915768	0.39806	-0.699489	9.77457	12.4421	12.0812	4.20486	9.4005	7.59478
Klc3	0.00916055	0.39806	0.534893	9.38863	11.9776	13.8347	18.5897	18.3485	15.0809
Ttc34	0.00919923	0.399031	0.557201	4.54035	5.17289	4.25106	6.59504	6.75938	7.43159
Sh2d5	0.00923389	0.399117	0.640704	3.678	5.4917	3.56093	5.65406	7.997	6.59278
Slc44a3	0.00923206	0.399117	1.03681	0.693501	1.34144	0.884444	1.54887	2.45526	2.18957
Nme5	0.0092524	0.39921	0.666155	14.1085	24.3638	26.2012	31.782	28.5694	43.4647
Mef2c	0.00930418	0.400031	-0.61136	20.0857	19.3637	21.6475	9.29466	10.3681	20.6322
Cd34	0.00929089	0.400031	-0.47786	36.7572	44.7421	52.0691	26.6018	28.5665	41.1455
Eng	0.00932697	0.400306	-0.505104	24.5589	29.5362	42.7633	19.3645	22.9481	26.6201
Tuba1a	0.00941496	0.403373	0.285401	540.798	516.064	503.47	645.584	596.172	676.642
Slc4a8	0.00943606	0.403569	0.312004	12.1078	13.9893	12.2285	14.7404	16.8219	16.4761
Cspg4	0.00948941	0.405141	-0.372703	46.4349	33.882	46.9792	29.1841	31.6499	38.5375
Cep112	0.00951992	0.405735	-0.449086	12.4708	14.7276	15.6032	8.92899	9.99459	9.8118
Mapre2	0.00957005	0.406453	-0.727829	38.4573	31.8271	90.7721	31.963	33.6803	32.3849
Zfp275	0.00956402	0.406453	-0.376891	34.4884	35.3649	34.6549	19.7642	30.4389	31.1252
Rhoh	0.00959899	0.406974	-3.90788	0.376354	0.061789	0.282807	0	0.036484	0
Sdc3	0.00967725	0.409581	0.277191	108.593	111.23	118.979	146.422	134.448	132.969
Angptl4	0.00970014	0.409839	0.385493	47.7583	38.8375	39.2643	52.8803	57.9099	55.1707
C4bp-ps1	0.00977059	0.412103	2.89693	0	0.680174	0	1.75018	1.7526	2.67759
Alpl	0.00980909	0.413014	-0.377079	50.9738	65.0682	67.7365	53.3747	44.8289	44.3231
Arap3	0.00984234	0.413464	-0.40347	12.8476	15.9701	13.4051	9.34553	10.6768	12.1823
Kif2c	0.00985365	0.413464	0.939828	0.830213	1.0257	1.60916	2.2935	2.3883	2.0051
Slfn9	0.0098712	0.41349	0.804268	1.48238	1.10349	1.47151	2.78965	2.06305	2.3342
Cox6a2	0.00990001	0.413986	-5.7654	0.597334	2.01375	0.663644	0	0	0
Fam96b	0.00992588	0.414359	0.48172	30.9192	34.2808	34.1199	47.9135	43.2438	48.7995
Mfsd7b	0.0100516	0.418892	0.432612	16.5508	20.2398	13.8381	19.9397	22.515	26.6258
Mdk	0.0100887	0.419722	-0.45756	213.314	177.386	127.399	112.253	130.761	131.459
Ubr7	0.0101395	0.421116	0.283944	58.3878	54.0072	55.2687	71.6652	71.6031	62.6544
Egfl7	0.0102222	0.422811	-0.488146	67.6866	79.1967	119.384	61.4041	59.9691	71.356
Erbb2ip	0.0102345	0.422811	0.272133	109.109	111.274	107.749	140.34	130.581	128.326
Slc38a10	0.0102842	0.422811	0.426487	23.1623	39.9344	29.752	38.6647	44.5586	41.1714
Cfap43	0.0102151	0.422811	0.481823	16.8729	27.1663	20.1313	24.0764	27.8336	38.5178
Vwa3a	0.0102774	0.422811	0.504368	12.6039	17.6164	16.7526	17.4727	20.2454	29.5928
Il1r2	0.0102531	0.422811	5.71084	0	0	0	0.428808	0.774926	0.364245
Etv4	0.0103554	0.425022	-0.388504	65.774	80.4714	58.2049	57.5949	54.565	45.1671
Amd1	0.0104339	0.426044	-2.62548	0.777265	0.035637	10.8289	0.635463	0.556163	0.610371
Gkn3	0.010459	0.426044	-0.733639	18.0439	13.0621	15.1771	10.6365	9.31835	8.08165
Tsc22d3	0.0105452	0.426044	-0.398252	250.42	156.783	196.905	156.235	141.554	166.906
Whamm	0.0104392	0.426044	-0.300411	59.4134	59.3845	55.4053	47.7039	48.1634	46.8654
Mfhas1	0.010468	0.426044	0.260771	41.1628	45.8174	45.5798	52.1632	56.3785	51.6438
Rhbdf1	0.0105014	0.426044	0.318935	51.0471	46.2275	45.0814	58.2088	64.9607	56.2291
Tppp3	0.0105722	0.426044	0.417643	133.134	131.061	142.098	156.168	153.846	238.07
Ccdc121	0.0104023	0.426044	0.586844	14.7113	15.8146	13.5239	15.0173	21.5042	30.5986
Capg	0.0105159	0.426044	0.623793	9.22253	10.8897	14.5953	15.7182	17.4986	20.6031
Ass1	0.0105478	0.426044	1.32673	3.0839	3.68164	4.22384	19.2704	4.89578	3.44177
Adat3	0.0105633	0.426044	1.47803	1.00283	0.974874	0.148607	2.01043	2.15272	2.12543
Plat	0.010729	0.427808	0.35836	85.0566	75.3863	102.511	104.981	99.8721	135.328
Lrrc48	0.0106882	0.427808	0.401121	56.3784	65.2629	59.9722	64.3977	77.9884	100.006
Fam179a	0.0106578	0.427808	0.497888	10.4625	13.9344	10.0654	13.6143	15.3176	20.3071
Olfml2b	0.0107295	0.427808	0.575766	5.3544	8.56012	9.74088	13.5553	11.3257	10.6664
Nov	0.0107385	0.427808	0.670975	4.41827	5.94012	5.05063	5.61043	9.40351	9.83882
Cldn12	0.0106394	0.427808	0.913052	12.6247	4.91192	22.7033	24.6633	25.9798	25.3641
Crabp2	0.0107036	0.427808	2.58328	0.724719	0	0.228499	2.14149	2.5835	1.16817
Sigmar1	0.0107815	0.428818	-0.625939	27.8202	21.0563	22.1617	17.0754	19.5658	9.78273
AU021092	0.0108117	0.428993	-0.631781	16.4067	13.4869	22.8232	9.63	11.4597	13.1585
Car8	0.010821	0.428993	0.362654	9.9332	10.2689	10.1855	13.8168	12.6679	12.9308
Tcp10c	0.0108664	0.430096	5.60026	0	0	0	0.267866	0.273198	0.17001
Pik3cg	0.0109196	0.430863	-1.0407	0.629416	0.939578	0.892494	0.275571	0.320643	0.600546
Spint2	0.0109211	0.430863	0.666011	9.21533	11.5751	6.66313	13.6483	13.0486	18.4322
Myo18b	0.0109905	0.43257	-1.42205	0.409219	0.43476	0.52895	0.029845	0.280658	0.200426
Cadm4	0.0110298	0.43257	0.265746	326.163	327.349	346.98	416.443	398.493	398.004
Iqcg	0.0110529	0.43257	0.340932	39.7249	43.1494	44.1472	44.1943	52.8718	65.4752
Fras1	0.0110453	0.43257	0.540361	1.46468	2.62374	1.93712	2.89252	3.42537	2.53562
Lrrc43	0.0110317	0.43257	0.675475	4.2995	6.67366	4.62513	6.87406	8.04974	10.4509
Rin3	0.0110935	0.433465	-0.697764	4.54138	3.88813	7.04348	2.72994	3.08021	3.80021
Abi3	0.0111304	0.433774	-0.789849	2.91274	3.88191	4.06196	1.95042	3.0195	1.288
Gas2l1	0.0111637	0.433774	0.389544	25.7957	36.6054	30.6104	40.1898	41.9926	40.9703
Tagln2	0.0111725	0.433774	0.542156	19.0795	30.6134	36.6816	38.0965	41.0816	47.7926
Arhgap22	0.0111428	0.433774	0.952591	0.952243	1.65498	2.52025	4.28776	3.0671	2.62525
Cdh5	0.0112017	0.434171	-0.457432	35.9485	39.456	60.3135	29.5422	31.9121	38.2334
Skap2	0.0112539	0.434171	0.392718	37.7252	37.4376	39.9008	56.2499	53.9713	41.9958
Maf	0.0112258	0.434171	0.472964	6.78096	7.05827	7.07922	9.67466	11.1895	8.42761
T2	0.0112433	0.434171	0.58415	8.08872	12.7538	8.22661	13.0007	15.6214	15.7638
Gadd45g	0.0113037	0.435406	0.391504	128.936	94.3885	119.334	149.01	172.34	132.299
Atf3	0.011349	0.436464	-0.5201	15.5618	15.9821	20.6729	13.1023	13.4338	10.0645
Emilin1	0.0113778	0.436883	0.645853	5.43069	3.81943	3.59887	6.65075	8.31431	5.37934
Cth	0.0114053	0.437251	-0.439758	95.3646	76.5602	62.4803	66.065	58.2476	50.056
Scube2	0.0114535	0.438411	-0.996816	1.84687	1.35928	1.17238	0.579077	0.939634	0.629939
Ctps	0.0114828	0.438843	0.454441	10.4334	9.6548	10.2558	12.8858	13.0244	16.0491
Smyd1	0.0115269	0.439154	-0.60358	9.03617	6.64142	6.04655	5.13912	5.31248	3.95471
Ldlrad3	0.0115156	0.439154	0.540284	17.0355	18.3231	33.4392	35.5184	32.5297	32.7388
Pifo	0.0115709	0.440146	0.609366	16.3888	24.0756	19.9619	24.4966	27.7297	41.6472
Boc	0.0116164	0.441086	0.270589	63.9285	59.3461	59.6389	78.0625	76.6453	67.8376
Rel	0.0116318	0.441086	1.01618	0.550264	1.23589	1.31577	2.16314	1.7669	2.51678
Slco1a4	0.0116703	0.441178	-0.400464	104.416	129.742	177.327	96.1605	101.02	117.09
Cfap45	0.0116541	0.441178	0.459403	41.2929	58.6376	40.502	53.6043	60.3468	81.144
Sirt7	0.0117794	0.444614	-0.371937	51.0567	50.0757	41.2249	35.3772	40.254	35.3604
Ano6	0.0118656	0.447174	0.250696	34.9058	38.9765	35.2532	42.9915	43.6861	44.4263
Eif1b	0.0119592	0.450008	0.310911	139.856	140.703	157.163	190.387	183.288	173.605
Mbp	0.0119928	0.45058	-0.37429	187.078	155.618	153.789	159.743	121.281	101.256
Hs6st1	0.0120571	0.451322	0.322814	30.6753	28.195	27.9023	37.3612	36.1555	35.9471
Armc4	0.0120335	0.451322	0.573276	8.86048	10.888	10.2774	11.3329	12.3277	21.5657
Ly6h	0.012068	0.451322	0.573843	23.2375	24.3636	17.8908	26.8272	26.127	43.4757
Klhl40	0.0121737	0.452528	-2.83928	0.878433	0.324772	1.21042	0	0.308367	0
Mfng	0.0121744	0.452528	-0.810265	3.43268	3.90349	4.21302	2.42131	2.2435	1.85449
AI464131	0.0121611	0.452528	-0.301647	532.682	473.221	450.404	409.745	398.5	384.238
Lamp2	0.0121211	0.452528	0.278858	172.822	151.636	155.363	205.065	194.493	189.535
Xylb	0.0122931	0.456245	0.553989	4.89515	5.96458	5.35204	6.64405	7.05267	10.6331
Dnah1	0.0123871	0.459036	0.484385	6.38031	7.50042	7.21792	7.7077	8.31596	13.8077
Fmod	0.0124679	0.461332	-0.735156	7.73062	4.88708	3.82677	3.21067	3.51584	3.23739
Klf2	0.0125414	0.462415	-0.43587	62.0883	53.485	84.5367	49.3763	44.6015	55.1351
Pde1a	0.0125382	0.462415	0.39636	12.077	14.9538	12.5189	14.9198	20.5373	20.2725
Cdkl4	0.012554	0.462415	0.570135	8.98291	11.6852	9.46902	10.6067	14.0889	20.6655
Lef1	0.0126268	0.463697	-0.346541	32.8304	31.7239	38.3776	25.7197	26.1168	29.98
Ccnd1	0.0126185	0.463697	0.432617	9.18377	10.2796	11.6047	13.1052	16.1327	13.0703
Tpsb2	0.012665	0.463715	-5.67024	0.827445	0.727875	0.355747	0	0	0
Sdc4	0.0126847	0.463715	0.288861	640.606	606.588	706.77	799.154	797.128	812.329
Cep126	0.0127032	0.463715	0.479355	13.1303	17.3002	14.9678	15.0839	22.3455	26.5936
3300002I08Rik	0.0126818	0.463715	0.780246	5.97633	8.11091	7.01036	14.3117	12.1986	10.4943
Bcan	0.012735	0.46418	-0.322881	2477.05	2564.34	2265.25	2057.51	2036.72	1801.51
Grin3b	0.012792	0.465562	-0.643239	3.56842	4.03913	4.58398	2.53961	2.85729	2.48758
Adk	0.0129308	0.469915	0.246622	166.301	174.965	175.446	210.499	204.758	202.356
Tmem72	0.0130089	0.472052	1.96065	0.925747	2.70737	0	7.30597	4.786	2.28627
Rfxank	0.0131053	0.473622	-0.298351	45.7578	47.577	44.7138	39.2525	37.783	35.9716
Lpgat1	0.0131104	0.473622	0.30535	16.8181	17.9884	18.0301	19.8082	22.7207	23.2778
Chaf1a	0.0131002	0.473622	0.502734	7.18067	8.6764	9.64489	9.20829	12.5845	14.7016
St8sia4	0.0132037	0.475897	-0.435659	15.3978	17.3994	22.3818	13.7266	11.8409	16.2235
Cuzd1	0.0132123	0.475897	6.38843	0	0	0	0.571161	0	0.968365
Arhgap24	0.0132727	0.477369	-0.416328	15.5904	24.3336	23.8677	15.7183	15.6547	16.1116
Mir378b	0.013403	0.480153	-0.789602	161.066	119.684	96.8313	52.6156	94.4922	71.7496
Cers3	0.0134091	0.480153	5.64677	0	0	0	0.10316	0.28172	0.203549
Gbp8	0.0133912	0.480153	6.19273	0	0	0	0.512046	0.743589	0
Tbx1	0.0134292	0.480166	-0.590861	8.79248	9.75196	8.52816	6.52957	5.27345	6.31525
Mmd	0.0135421	0.483497	0.326202	46.1781	45.832	39.0558	51.1611	55.8132	59.0229
Spag16	0.0137032	0.488534	0.52606	11.5611	18.0368	15.9028	17.517	19.0838	30.4438
Fhdc1	0.0137644	0.489999	0.624226	4.79289	2.99464	2.95702	4.2308	5.37304	7.21335
Smim6	0.0138053	0.49074	-0.985247	6.67208	6.86772	7.59074	1.3989	5.01386	4.21754
Nav2	0.0138287	0.490859	0.257117	27.6264	28.0962	30.4866	33.2066	37.0949	33.2676
Gm5801	0.0138687	0.491563	1.07445	1.83447	2.30877	5.08664	9.28528	2.85175	9.81071
Dsg2	0.0139597	0.494073	0.548835	5.6466	6.66144	6.38696	7.75246	6.89257	13.0138
Smad7	0.0139933	0.494544	-0.35125	23.5649	20.9702	22.083	15.7532	18.4231	18.5674
Cd84	0.0140514	0.495166	-0.937686	1.39128	1.85129	2.71779	1.35836	0.768093	1.05909
Trf	0.0140495	0.495166	0.316362	43.374	50.0287	44.5421	54.4395	62.679	56.3503
Rcor3	0.0141483	0.497617	-0.39981	24.5593	33.5199	27.4463	25.8249	20.8923	20.2575
Phox2a	0.0141617	0.497617	1.51149	0.211255	0.576042	0.800109	1.63583	1.1858	2.06496
Gldc	0.0142145	0.498753	-0.283533	471.775	435.388	416.226	378.218	371.958	346.881
5031439G07Rik	0.014238	0.498862	-0.29159	80.5674	67.9229	63.11	60.3162	56.2945	57.8682
Pde6g	0.0143059	0.500523	6.17871	0	0	0	1.11746	2.15945	0
Ralgds	0.0143472	0.500534	0.251451	103.491	96.9828	102.47	115.844	125.716	122.266
Top2a	0.0143435	0.500534	0.426961	8.34357	7.3517	10.8208	11.4409	12.0322	12.4468
Cd55	0.0144186	0.502306	0.527754	8.29927	13.3901	9.70202	14.6801	12.6442	18.4394
Crocc	0.0144701	0.503383	0.345424	31.4145	39.8411	35.6353	34.6186	47.6429	54.4566
Plag1	0.0146439	0.508702	-0.868981	1.46571	1.52899	2.15683	0.53116	1.12871	1.15483
Thsd1	0.0146955	0.509769	-0.504544	6.76103	8.90578	11.5549	6.34746	5.97857	6.96355
Itgb2	0.0148866	0.512003	-0.857885	1.66622	2.87036	3.64422	1.46264	1.44152	1.61519
Edn1	0.0147832	0.512003	-0.68667	4.90066	5.89979	8.3114	3.87492	3.48852	4.56489
Proser2	0.0148887	0.512003	-0.620483	4.14739	4.40984	5.31414	3.12752	2.37419	3.4353
Car2	0.0149209	0.512003	-0.292294	772.939	834.276	800.323	742.759	625.212	611.85
Bhlhe40	0.0149276	0.512003	0.253209	151.829	146.313	136.946	174.229	180.263	168.82
Flna	0.0149158	0.512003	0.269214	81.2052	77.0813	88.1153	93.6128	98.2087	107.959
Hn1l	0.0149197	0.512003	0.442594	9.9263	10.9884	10.0503	14.034	12.4129	16.1069
Gas2l2	0.0149073	0.512003	0.537095	9.10379	12.7765	10.1753	11.0146	15.7857	20.3191
Kifc3	0.0150121	0.514181	-0.257029	104.407	122.328	112.416	97.0663	100.398	88.6371
Gm5424	0.0150751	0.515616	-0.297592	103.546	93.6354	98.5893	78.3774	82.6748	81.6713
Kcna6	0.0151389	0.517073	0.349532	13.9431	15.2852	17.5632	21.8768	19.0517	19.1135
Trim36	0.0152139	0.518184	-0.791753	1.25953	1.52181	1.56709	0.903435	0.85756	0.779649
Sgol1	0.0152077	0.518184	1.20334	0.316194	0.472366	0.441924	1.21927	1.04468	0.621517
Fam166b	0.0152537	0.518815	0.568621	12.4745	19.0729	20.7529	21.0073	24.3653	33.5908
Hydin	0.0153028	0.519161	0.411403	10.3729	11.2943	10.6897	11.5212	12.1193	19.8326
Saxo2	0.0153063	0.519161	0.57324	4.71924	8.04697	6.45018	7.87146	9.6959	11.4152
Col14a1	0.015357	0.52008	-0.66578	1.83003	2.06934	2.20838	0.938732	1.44078	1.48629
Adgrf5	0.0154021	0.52008	-0.40013	60.7143	68.823	102.023	52.5059	57.3218	67.1831
Zmym6	0.0153766	0.52008	-0.357467	32.454	35.9144	34.0281	23.7463	34.5194	25.8769
Acox2	0.0154186	0.52008	1.13886	0.726251	1.09473	1.05124	1.04275	1.82627	3.72871
Spag17	0.0154535	0.52033	0.469067	8.2357	9.41229	9.06725	9.90113	10.2683	17.2282
5330413P13Rik	0.0154686	0.52033	0.577069	3.40403	3.50257	2.75717	4.61495	4.42875	5.63727
Cmtm4	0.0156247	0.523416	0.248127	25.2729	26.6374	24.6671	28.3518	31.394	32.0681
Ccdc113	0.0156139	0.523416	0.501233	32.7503	56.0616	43.7015	53.4662	54.4166	81.5751
Mybpc2	0.015587	0.523416	5.5716	0	0	0	0.118971	0.116796	0.264276
Armc3	0.0157037	0.525342	0.505667	8.03674	9.04512	8.93308	10.903	10.3817	16.2493
Tmprss11a	0.0158059	0.528039	6.14337	0	0	0	0.720006	0.366505	0
Pcyt2	0.0158785	0.528264	-0.293163	84.1415	85.4702	82.1805	71.4169	66.1301	69.7289
Swap70	0.0159208	0.528264	-0.263223	97.4216	107.623	107.993	95.1918	83.3349	84.2454
Sel1l3	0.0158754	0.528264	0.374781	12.9647	15.5696	17.6317	21.2889	20.7788	18.222
Arpc1b	0.0158909	0.528264	0.461081	18.2007	22.1756	27.5515	27.148	36.4897	30.8159
Lif	0.0159073	0.528264	0.518408	6.46535	4.70381	6.35764	9.40015	8.98603	6.90561
Iqgap1	0.0159841	0.529643	0.250759	57.6115	56.4439	63.7889	70.5521	71.5503	71.3599
Id4	0.0160347	0.5306	-0.304569	1200.88	1108.45	939.092	925.396	853.012	875.094
Syt11	0.0160599	0.530714	0.280424	462.213	493.136	464.348	610.738	584.716	542.612
Myh11	0.01609	0.530993	-0.442113	40.0896	27.0606	50.0064	23.9675	33.7398	29.5246
Apbb1ip	0.016159	0.532075	-1.92865	0.984769	0.358444	0.930464	0.272347	0.144795	0.106756
Rmrp	0.0161664	0.532075	0.616777	767.34	693.923	885.009	594.848	1293.21	1760.46
Ermap	0.0163273	0.532577	-1.15159	0.835287	1.76298	0.541463	0.537454	0.464997	0.422737
Prrg1	0.0162662	0.532577	-0.723679	12.9185	15.1518	5.99943	9.38577	5.43277	5.894
Pllp	0.0163298	0.532577	-0.495068	15.3996	17.4049	23.4891	12.1177	13.0122	15.1429
Dhtkd1	0.0162306	0.532577	-0.454423	14.2813	15.1087	10.9491	8.92678	11.8101	8.94679
Notch4	0.0162673	0.532577	-0.389607	10.2831	10.5749	13.12	7.9239	8.17149	10.062
2019-03-04	0.0163343	0.532577	0.553238	7.77231	9.39007	7.53	9.1449	10.0044	17.5323
Lilr4b	0.0162927	0.532577	2.72021	0.13187	0	0.246558	0.831951	1.26615	0.780255
Rgs1	0.0165382	0.538184	-1.79734	1.68757	1.57072	2.85417	0.914476	0.737567	0
Fsd1l	0.0165724	0.538184	0.363099	8.6719	9.53144	10.0076	11.527	11.3999	13.3146
Nhlrc4	0.0165567	0.538184	1.23681	0.577962	0.709642	0.720607	0.967733	1.40008	2.56511
Pth1r	0.0166804	0.540972	0.393917	27.2801	23.3996	33.1362	34.718	34.6751	41.5925
Sgcg	0.0167531	0.542608	0.837825	1.68085	1.46249	0.975444	2.2203	1.84024	3.49412
Foxp4	0.0168054	0.543561	0.451381	5.41966	6.48365	5.96654	7.5734	9.40292	7.65026
Aip	0.0168486	0.543561	0.472007	16.2691	16.6204	18.1375	23.8297	18.1907	29.0581
Gdf7	0.0168492	0.543561	5.71655	0	0	0	0.858556	0.100693	0.528203
Kcnq1	0.0169252	0.544573	-1.1433	0.977577	1.49033	2.25068	0.807533	0.387606	0.926819
Kcnj10	0.0169069	0.544573	0.273564	124.859	119.393	142.958	160.575	147.329	164.107
C130074G19Rik	0.0169607	0.544996	-0.380138	36.7633	43.9134	57.1958	34.086	35.2846	37.4
Dennd1a	0.0170686	0.547744	-0.243558	66.8173	72.264	73.0788	57.3824	66.1557	57.2558
Htr2c	0.0171627	0.550039	1.1757	1.72452	3.57311	0.424249	5.2145	5.0397	2.81749
Pcdh12	0.0171886	0.550039	-0.745243	2.17468	2.09778	4.07281	1.95894	1.46627	1.56559
Atp10a	0.0172077	0.550039	-0.43274	20.8399	19.0746	27.8235	12.9916	17.3975	20.2828
Itga7	0.0172928	0.552035	0.27047	50.1551	44.4434	41.3313	56.817	54.5081	54.101
Csdc2	0.0174552	0.556493	-0.242893	231.388	234.686	218.916	196.327	197.422	190.127
Cept1	0.0175899	0.559619	-0.353175	61.4558	61.9068	60.3817	43.5294	41.6434	60.1095
Slc39a12	0.0176065	0.559619	-0.265289	507.434	518.704	493.872	455.51	407.698	411.477
F2r	0.017622	0.559619	0.379666	13.3685	13.9532	12.5858	17.5104	15.8009	19.1229
Prkca	0.0177579	0.563201	0.239476	39.0548	38.2604	38.3646	44.5348	45.5781	47.6909
Pde8b	0.0177998	0.563797	-0.245706	103.16	94.8529	100.229	86.7326	82.7748	85.2557
Meig1	0.0178252	0.563872	0.707663	18.5135	19.9822	23.0779	22.2861	27.1283	52.379
Fam196b	0.0179361	0.565185	-1.12472	1.06797	0.769747	0.54641	0.18576	0.476781	0.432497
Sycp2	0.0179347	0.565185	-0.385609	7.82365	9.71312	8.84904	6.58092	7.48907	6.30624
Mcm5	0.0179272	0.565185	0.617885	2.35918	2.63999	3.46396	3.8645	4.25409	5.0118
Enah	0.017962	0.565271	-0.308875	83.4467	88.4066	82.9325	60.0638	62.9135	84.4249
Spata31d1b	0.0181988	0.571986	2.87522	0	0	0.153343	0.257795	0.504816	0.354353
Stab1	0.018234	0.572355	0.439553	6.63038	7.52367	11.2589	12.1067	11.6964	10.8988
Nab2	0.0182787	0.573023	0.358746	25.2323	28.2128	22.8727	32.8135	37.293	29.1925
Gstm5	0.0183777	0.575387	-0.261415	1495.45	1496.13	1668.06	1338.74	1295.37	1285.88
Tnr	0.0184234	0.575972	-0.304367	39.7343	32.06	37.566	27.4378	29.5086	32.4974
Chrna5	0.0184435	0.575972	5.51843	0	0	0	0.128628	0.419377	0.120528
Anxa3	0.0184811	0.576409	-0.603674	15.4017	20.5899	34.0164	14.2228	14.6926	17.4444
Pnpo	0.0185052	0.576424	0.515078	7.54704	9.144	10.439	10.7193	13.3903	15.0544
Mfsd7c	0.0185539	0.57647	-0.49042	9.13853	10.4277	10.4821	6.36628	6.08244	9.1982
Glb1l2	0.0185475	0.57647	0.589147	2.26735	3.46636	2.57835	4.11488	4.28778	4.3556
Rnasel	0.01859	0.576856	0.801896	1.59333	0.784564	1.75171	2.2085	2.23469	2.7974
Stk33	0.0186329	0.577455	0.585731	4.64686	6.38003	5.6101	7.05967	7.40591	10.9285
Gadd45a	0.0186681	0.577811	0.474384	17.6486	16.9325	16.6518	22.4877	28.2015	21.0756
Gcnt1	0.0186973	0.577984	1.04704	5.02316	0.989366	5.53414	6.37378	6.78134	11.0522
3632451O06Rik	0.0187316	0.578313	-0.479043	12.5605	10.5667	13.1389	7.97706	7.76744	10.5367
Rbm47	0.0187569	0.578362	1.09184	0.619012	1.00964	0.142587	1.47752	1.29845	1.09597
D430020J02Rik	0.0188162	0.579459	0.935374	1.08922	1.11479	0.571052	1.36311	2.24159	1.8114
Rgs16	0.0189317	0.582281	-0.553595	10.9394	7.5355	9.5626	6.82902	5.83837	6.52632
Arhgap20os	0.0191261	0.583424	-2.58201	1.44243	0.720667	0.607904	0	0.186533	0.2411
Mafb	0.0190428	0.583424	-0.548604	5.34722	6.86456	8.32846	4.02286	5.4403	4.62788
Rgcc	0.0190941	0.583424	-0.250396	418.508	417.504	379.042	364.646	344.49	320.894
Dpysl4	0.0190921	0.583424	0.406646	10.7191	12.1724	13.8302	16.2263	17.3038	15.4806
Htr5b	0.0190393	0.583424	0.543126	12.0751	10.3462	12.1288	15.0478	12.9616	22.7736
1700010K23Rik	0.01916	0.583424	0.813373	14.0182	14.8103	17.171	40.1221	22.1524	19.0713
Ch25h	0.01916	0.583424	2.17242	0	0.844305	0.167385	0.547715	1.54116	3.01722
Tns4	0.0191037	0.583424	2.63374	0.082414	0.037136	0	0.272224	0.345114	0.146252
Gm14391	0.0192286	0.584076	-0.862914	18.3228	13.9907	14.705	3.97196	3.6466	17.8648
Xlr3b	0.0192573	0.584076	-0.577183	10.8192	20.2144	17.1726	9.6475	10.9384	12.0612
Nfia	0.0192493	0.584076	-0.264218	84.6027	87.5481	89.3408	64.4451	72.2809	82.7043
Atp1b2	0.0192771	0.584076	0.284113	1029.79	979.063	1034.02	1327.66	1186.03	1222.11
Slc16a1	0.0193769	0.586372	0.246041	87.6814	85.3684	95.8483	104.62	104.341	112.778
Mobp	0.0194065	0.586542	-0.51534	48.9351	42.459	30.031	33.0165	31.3895	19.7207
Ifrd1	0.0194772	0.587663	0.291095	63.0798	72.594	64.5362	84.1057	83.6348	79.4215
Prkaa2	0.0194917	0.587663	0.347177	6.20371	6.51808	5.41557	7.56542	8.11185	7.62666
Thbs2	0.0195165	0.587685	0.518288	3.88477	3.59393	3.16965	6.45235	4.6078	4.31331
Rassf3	0.0196004	0.589484	-0.40906	18.0661	16.7591	24.0683	12.9573	14.9349	16.8637
Pcdhb18	0.0196601	0.58976	0.388774	8.34283	7.67207	9.28307	11.8294	10.7705	10.7946
Pcdhb7	0.019682	0.58976	0.44971	7.74561	6.64026	8.32934	11.1452	11.2034	8.90351
Nipsnap3b	0.0196409	0.58976	0.516796	11.926	10.7936	14.6498	20.5889	15.9054	17.2216
Kank3	0.0197771	0.590706	-0.422465	30.5978	43.4346	52.4609	28.1556	33.1623	33.7562
Ppp1r3g	0.0197523	0.590706	-0.313607	56.4227	52.0273	50.591	46.0673	40.7183	42.2249
Odc1	0.0197861	0.590706	0.291889	113.654	96.8944	92.5333	108.982	123.025	143.052
Fhl3	0.0198982	0.59188	-0.942712	2.59588	3.16344	2.27199	1.0271	1.86057	1.2323
Ccdc81	0.0198959	0.59188	0.397753	31.9791	35.6744	37.1699	35.4369	44.8209	59.3328
Pbx4	0.0198698	0.59188	0.669514	5.31821	5.26098	4.24875	6.52876	8.63786	8.79549
Fgf7	0.0199486	0.592657	0.74827	2.80506	2.85829	2.88735	4.16083	3.31706	7.1733
Hba-a1	0.0200967	0.595842	-4.46685	0.448601	0.068759	331.679	0	14.572	0.201419
Ttc4	0.0201046	0.595842	-0.270501	68.1314	72.0825	66.0237	57.07	58.3562	57.0454
4430402I18Rik	0.0201502	0.59647	0.441052	10.0881	12.5738	10.3633	14.1227	14.4448	16.7681
Cab39l	0.0201959	0.596906	0.344624	16.5423	16.1346	14.8173	20.0773	21.0397	19.7689
Serpinb8	0.0202138	0.596906	1.34784	0.296786	0.214712	0.584959	0.833469	0.80979	0.970924
Hlx	0.0202889	0.597771	-0.6415	5.2714	4.77529	6.22474	3.80139	3.55212	3.11595
2310067B10Rik	0.0203655	0.597771	-0.272072	101.159	91.0354	78.3063	77.1411	74.5683	74.4038
Sipa1l2	0.0203322	0.597771	-0.246025	38.5122	37.07	41.3812	31.7501	31.7529	36.0309
Scn3b	0.0203344	0.597771	0.457142	9.80556	9.77001	10.221	10.7024	12.5521	17.9662
Cxcl16	0.020344	0.597771	0.745936	2.46647	1.88231	1.98095	2.94427	4.59148	3.07301
Gucy2e	0.0205524	0.600275	-0.418815	5.52654	7.27646	6.01202	3.86692	5.39329	4.93399
Fam151a	0.0205737	0.600275	-0.241678	132.739	125.017	125.903	111.228	114.914	101.115
Rps4x	0.0205563	0.600275	0.253033	232.643	276.254	301.328	306.179	333.275	334.249
Gm11744	0.0205505	0.600275	3.49766	0	0.406529	0	3.4394	2.61107	0
AI662270	0.0205655	0.600275	6.01686	0	0	0	0	0.654175	1.24245
Gimap8	0.0206052	0.600477	-0.691686	2.82222	4.2577	5.76856	2.14504	3.09284	2.77297
Lsp1	0.0207377	0.603617	0.724165	2.57438	2.67753	3.64782	3.96591	5.55907	5.16811
Dpp4	0.0207755	0.603999	-0.68084	2.52231	2.20477	2.66092	1.48055	1.23589	1.99281
Fes	0.0208213	0.60461	-0.72377	3.42982	4.31058	4.61415	1.5989	2.60189	3.28759
Frmpd4	0.0209263	0.606936	0.39681	4.27499	5.31473	5.00239	5.4624	6.71683	7.22386
Dhrs1	0.0211602	0.609411	0.246645	120.129	119.469	111.426	139.97	137.312	142.886
Steap3	0.0211305	0.609411	0.444318	18.061	17.9664	11.4825	24.0158	20.1694	21.0622
Cds1	0.0211613	0.609411	0.464168	9.95199	10.447	6.55365	10.5907	12.6664	14.381
Lrrc6	0.0211593	0.609411	0.56904	8.49276	9.4747	11.3394	12.341	11.3358	20.2745
Tgfbi	0.0211513	0.609411	0.603826	6.92882	4.00821	5.47804	7.85736	7.39464	9.94825
Entpd3	0.0211352	0.609411	1.61696	0.227939	0.12485	0.226607	0.575858	0.662441	0.558904
Gna15	0.0212003	0.609814	-1.2157	0.970374	1.823	2.31377	0.444485	0.772364	0.951994
Hsf4	0.0212445	0.610367	-0.926086	4.45685	2.03975	3.51467	1.70209	2.15608	1.44935
Abcb1a	0.0213593	0.61223	-0.332158	89.937	92.6992	128.927	73.0517	82.111	94.6607
Hmgcll1	0.0213595	0.61223	0.420707	9.86788	14.5223	15.9609	19.4555	18.9219	16.0413
Tsku	0.0214162	0.613137	0.403625	10.3103	11.4989	10.8179	12.8593	14.8612	16.2215
Susd5	0.0215335	0.615051	-0.635837	5.90988	4.4339	3.92779	3.27665	2.22057	3.77845
Fam187a	0.0215176	0.615051	1.45946	3.00753	5.48373	2.26778	0.97879	17.3882	12.0762
Ttll8	0.0215989	0.6162	0.449323	10.661	16.9581	11.7562	18.2892	20.055	15.9488
Capn3	0.0217694	0.620339	-1.11292	0.814587	2.2154	1.8312	0.971858	0.427109	0.789263
Muc1	0.0218831	0.622853	0.632483	5.04748	4.61258	5.7772	8.71876	10.0377	5.3519
Tbc1d10c	0.0220071	0.625652	5.59263	0	0	0	0.210253	0.207975	0.690029
Tmem255b	0.0222559	0.631837	-1.13134	2.83454	2.85692	3.16124	1.45022	0.700864	1.8053
Gm16023	0.0223282	0.631837	-0.47028	9.17516	12.9194	11.9132	8.28228	8.84341	7.58925
Msn	0.0223192	0.631837	0.287828	77.3129	90.675	105.294	110.095	102.668	123.455
Lgals1	0.0222892	0.631837	0.399565	45.7952	48.3656	54.9416	74.9757	61.866	61.3068
Gm4944	0.0224396	0.634255	-0.458084	5.60176	6.66171	8.0534	4.37569	5.09206	5.42912
Smc1b	0.0225113	0.635321	-3.46812	0.125751	0.180831	0.358604	0	0.042656	0
Efr3b	0.0225726	0.635321	0.238035	100.462	97.8657	101.573	118.07	125.546	113.284
Sec24d	0.0225646	0.635321	0.32699	21.5071	19.735	20.3169	26.745	24.3691	26.7541
Tead3	0.0225813	0.635321	0.43582	9.09603	13.1875	10.6654	13.3088	17.5497	14.0455
BC024978	0.0226112	0.635428	-0.472923	13.1201	11.2039	12.9037	7.32176	8.6915	6.77188
Spef2	0.0226875	0.635606	0.3295	22.5395	25.1959	30.8046	30.0437	31.4902	38.2528
Ccdc13	0.0226775	0.635606	0.39416	11.9006	10.6831	9.98749	14.3795	13.8506	14.9804
Dmkn	0.0226956	0.635606	0.535355	6.54034	11.3152	9.84555	12.9373	14.5523	16.3033
Ceacam1	0.0229128	0.640431	-0.456698	12.9468	13.8035	19.2269	9.01676	11.9096	12.6467
Krt18	0.0229203	0.640431	0.595069	12.9472	15.6714	11.9855	15.4532	16.677	30.0133
Tek	0.0230131	0.640824	-0.415772	32.8314	43.5201	60.1752	29.789	33.4575	39.9102
Rgs12	0.0229945	0.640824	-0.233465	65.6464	82.7057	71.4464	61.4676	64.146	69.7536
Mlf1	0.0229646	0.640824	0.495765	21.1739	30.9931	32.8771	31.1085	38.6184	51.3072
Rbbp8	0.0230423	0.640907	0.4413	5.56619	6.68595	7.28013	9.734	8.53888	8.48369
Gm1110	0.0230693	0.640928	5.88318	0	0	0	0.471545	0.560886	0
Rap1gap2	0.0231196	0.641594	-0.304308	21.5042	21.2052	23.1772	15.951	17.6257	20.291
Cacna2d4	0.0231498	0.641705	0.881004	0.792055	0.950741	0.738494	0.914984	2.53981	1.16956
Csmd3	0.0232444	0.642138	-0.365126	4.62025	5.95365	6.09706	3.74578	4.49032	4.82995
Slc46a3	0.0232021	0.642138	-0.328791	37.4115	34.5755	33.4516	27.5935	25.8267	31.4168
Etv6	0.0232362	0.642138	0.298116	15.5344	16.4502	16.3753	21.0776	20.0461	18.8219
Bend3	0.0232797	0.642389	0.379679	4.90228	5.16479	5.0215	6.08036	7.25114	6.45837
Mcm4	0.0233829	0.644509	0.290562	25.0863	25.8355	25.9829	30.8834	31.015	33.0301
Mycbpap	0.0234694	0.646163	0.528255	10.1578	15.8052	11.2003	14.0726	15.0347	25.1523
Htr3a	0.0235168	0.646513	-2.60182	1.1932	0.343498	0.524667	0	0.089063	0.212757
Phactr3	0.0235351	0.646513	-0.236802	195.275	186.104	201.844	153.193	171.936	169.369
Col8a1	0.0235996	0.647556	1.02563	1.46658	4.89902	1.37798	4.30449	8.74244	2.93079
Cfap70	0.0236965	0.648031	0.451478	10.0822	13.62	11.0394	12.8756	14.1287	20.7282
Arhgap28	0.0236536	0.648031	1.01761	0.317174	0.425879	0.20985	0.707931	0.713962	0.630971
BC021767	0.0236706	0.648031	5.33544	0	0	0	0.234278	0.265868	0.132413
Fam160a1	0.0237641	0.649154	0.670522	1.75576	2.01647	1.19659	2.24446	2.66153	3.14547
Lxn	0.0239693	0.654026	0.255243	387.303	470.49	400.622	540.718	499.172	473.174
Klb	0.0241252	0.654229	-1.7183	0.8726	0.658785	0.591942	0	0.41374	0.212203
Hmha1	0.0241432	0.654229	-0.674358	2.27194	2.98619	4.09647	1.87216	2.2178	1.84379
Eef2k	0.0241921	0.654229	0.232701	27.7648	30.715	31.602	35.3705	35.2784	36.0205
Hsph1	0.0242124	0.654229	0.245372	68.1628	75.5441	72.2116	75.9486	85.6246	96.8541
Wsb1	0.0242178	0.654229	0.38456	75.5649	133.764	106.262	155.962	146.63	112.75
Cpeb2	0.0241144	0.654229	0.387525	18.4063	13.2143	11.4111	19.205	19.1507	18.5525
Rfx2	0.0240274	0.654229	0.501002	21.6659	14.4815	11.4258	18.3165	22.4656	27.2147
Ccdc65	0.0242004	0.654229	0.505126	13.3393	20.6153	20.35	22.2345	21.173	34.4423
Plekhf1	0.0240786	0.654229	0.6653	3.29945	4.09449	5.42852	6.51077	6.8217	7.1563
Rnf19b	0.0242688	0.654671	0.354153	15.4735	18.8003	17.4882	22.2981	23.1422	21.2976
Ercc6l	0.0242878	0.654671	1.01847	0.380964	0.479381	0.434041	1.03055	1.05812	0.646166
Fstl1	0.0244764	0.659027	0.228625	74.7847	75.5062	82.7435	89.4784	89.2357	96.6651
Kcnd3	0.024517	0.659393	0.308145	11.8339	12.9439	12.3321	14.6145	13.4991	14.6018
Dlgap3	0.0246496	0.660777	-0.330473	41.1153	52.7292	54.3473	31.4888	43.6321	43.2817
Tbc1d9	0.0246146	0.660777	0.372227	11.8635	16.2937	11.6527	15.3469	19.5093	17.1823
Aldh18a1	0.0246382	0.660777	0.425454	6.63445	9.40411	10.2873	11.8781	11.5441	12.2349
Ccl6	0.0248349	0.66373	-2.40431	1.44622	0.795334	1.58344	0	0.640966	0
Eogt	0.0248413	0.66373	-0.263771	67.4103	68.5586	84.8755	61.3469	59.0179	65.0926
Xbp1	0.024817	0.66373	0.39497	48.3734	44.8467	44.2207	75.6513	60.7241	45.3627
Itm2a	0.0248696	0.663759	-0.456646	100.422	115.896	190.719	88.8829	87.1005	123.063
Kif5a	0.0249112	0.664144	-0.273026	662.688	726.837	728.293	534.493	604.351	634.279
Slc35f2	0.0249612	0.664752	-0.555826	7.33773	8.54615	11.7888	4.77081	7.35778	6.77384
Lct	0.025145	0.665294	-0.878423	0.971213	1.09174	2.0824	0.745112	1.03899	0.45366
Wdr81	0.0250557	0.665294	0.251799	26.595	24.7063	26.5278	32.0562	32.8495	28.5397
St8sia1	0.0250107	0.665294	0.452957	2.69453	4.38413	3.87477	4.25734	5.0305	5.88951
Gabra5	0.0251046	0.665294	0.563937	5.2284	7.36813	8.29721	7.89518	9.54145	13.7907
Map3k6	0.0250699	0.665294	0.590506	3.56421	2.71884	3.45695	3.62177	4.62995	6.59761
Slc37a1	0.0251327	0.665294	0.730199	1.46046	1.68318	1.09822	2.69618	1.97361	2.33335
4930545L23Rik	0.0252163	0.666457	-0.895021	2.14474	4.73558	3.3475	0.974685	2.82659	1.69597
C5ar2	0.0252472	0.666553	-2.08502	0.289406	0.803098	0.415359	0	0.121797	0.189359
Ctxn1	0.0253934	0.66969	0.426821	26.3105	20.4783	24.8753	28.3595	30.7422	38.152
Cyth4	0.0255464	0.671179	-0.633745	3.59572	6.22584	7.11991	3.66992	3.55066	3.71741
Tubb5	0.0254856	0.671179	0.250807	103.383	126.633	132.412	135.635	148.858	150.368
Lrrc74b	0.0255598	0.671179	0.451891	10.3001	15.187	13.3379	14.6743	16.6578	21.639
Plekhg6	0.0255397	0.671179	2.33584	0.21517	0	0.137427	0.51521	0.19651	1.2254
Sdpr	0.0258423	0.673833	-0.431243	31.2036	27.6248	39.9505	20.2207	22.0897	31.698
Fam198a	0.0258311	0.673833	-0.272098	91.7685	73.2191	69.9061	62.964	63.9568	69.9019
Hlf	0.0258137	0.673833	-0.238505	65.3267	60.8651	56.2425	51.7306	54.4228	49.9237
Cfap46	0.0257241	0.673833	0.434983	8.12338	12.0284	9.42338	10.8508	11.9066	17.6413
Nek11	0.0257457	0.673833	0.477352	8.09121	9.93172	9.68079	10.4484	11.8815	16.69
3110082I17Rik	0.0258527	0.673833	0.494394	8.04557	11.8756	10.8317	14.3584	14.2093	15.3297
Adrb3	0.0258541	0.673833	1.01402	0.447778	0.832085	0.654988	1.36993	1.02631	1.6685
Tmem132d	0.026067	0.674346	-0.589402	3.33947	3.79377	2.65365	1.92634	2.56726	2.05344
Zfp81	0.025909	0.674346	-0.390184	24.0733	21.7724	25.2563	17.6751	16.0139	21.0757
Sv2a	0.0259873	0.674346	0.346715	12.2037	15.4856	15.5579	16.265	18.8694	20.4371
Stoml3	0.0259344	0.674346	0.482883	35.9101	34.2579	32.6618	39.7824	39.054	66.6333
Spag8	0.0260646	0.674346	0.492045	17.4204	18.6165	21.1359	24.1762	20.7434	36.1752
Mapk15	0.0260332	0.674346	0.576546	8.80596	16.2548	11.8141	12.4416	19.2005	24.1165
Mir8114	0.0260229	0.674346	1.09738	18.5941	43.517	46.7012	38.3172	149.016	50.1684
Sema3c	0.0261706	0.675357	-0.414837	22.7462	32.0342	43.3946	23.7374	23.6938	26.7352
Srxn1	0.0261638	0.675357	0.325652	24.5495	28.1682	30.8758	31.5807	37.3743	36.7392
Efcab12	0.0261891	0.675357	0.433952	10.4211	12.3959	14.8381	13.9395	17.3028	20.0262
Gm10409	0.026391	0.67557	-1.31297	0.525865	1.00183	0.848317	0.086208	0.333159	0.308206
Dusp6	0.0262648	0.67557	-0.308849	59.6239	60.0115	77.5547	49.8445	51.9419	58.8293
Eps15	0.0263388	0.67557	-0.269529	246	268.104	235.345	227.611	184.609	214.413
Nucb2	0.0263677	0.67557	0.396279	20.1722	25.075	27.9459	33.4532	28.8197	34.8608
Ubxn11	0.0263289	0.67557	0.462276	13.6962	22.8242	17.7548	21.9386	23.7484	29.7107
Cfap61	0.0263346	0.67557	0.626125	3.59942	5.29657	4.21787	6.60312	6.55525	7.50491
Hsd17b1	0.0262332	0.67557	5.82664	0	0	0	0	0.920221	0.823488
Ism1	0.026523	0.678239	-0.678604	4.99232	4.55955	4.54729	1.76257	2.92102	4.22654
Kcnh2	0.0266018	0.679542	0.512672	3.15016	2.8611	2.51836	4.2514	4.06525	3.89994
Ssfa2	0.0266896	0.681072	0.233047	103.384	100.927	105.144	127.09	115.857	123.816
Tmed9	0.0268072	0.681697	0.314433	49.3607	47.1504	53.518	63.8322	58.7096	65.4887
Srl	0.02681	0.681697	0.416348	10.0356	9.13052	11.4507	10.9154	12.6328	17.7732
Bard1	0.0268257	0.681697	0.804134	0.992611	0.488163	0.667692	1.21066	1.40403	1.15084
1500009L16Rik	0.0268257	0.681697	0.929292	2.86589	1.41023	2.33432	4.00834	3.44685	5.15182
Tifab	0.0269397	0.683172	-2.28763	0.38201	0.461687	0.537587	0.213377	0	0.072855
Sphk1	0.0269337	0.683172	-1.40174	0.733318	1.80687	1.36073	0.382255	0.45469	0.583583
Nkx6-2	0.0270631	0.68417	-1.79783	30.9476	1.4475	3.09419	1.67368	2.94544	5.93465
Gpr165	0.0270088	0.68417	-1.17685	0.699675	1.28633	0.884256	0.251581	0.501756	0.456016
Lap3	0.0270436	0.68417	0.241364	227.444	214.635	205.576	273.465	254.977	243.654
Ppp1r36	0.027186	0.686565	0.423596	48.1085	53.9439	54.6811	56.2452	60.3601	95.6563
Gm6548	0.0272283	0.686924	0.396449	13.6838	16.2945	14.8855	16.4289	22.9085	20.361
Nop16	0.0272897	0.687762	0.46029	11.6617	10.6763	9.73373	12.9466	14.8702	16.8092
Sytl4	0.0274007	0.689737	-0.780008	2.29248	1.35769	1.87828	0.992997	1.23638	1.28026
Rhou	0.0274246	0.689737	0.273789	33.2849	33.9094	34.2202	41.6812	39.7038	42.2679
Rpp38	0.0274664	0.690079	0.510781	10.3868	12.0241	13.7319	16.0266	16.9345	18.9971
Kdm4b	0.0275851	0.691638	-0.269163	37.764	41.5005	34.7223	32.2641	31.7314	31.4212
Apbb2	0.0275783	0.691638	0.32566	37.5279	39.0012	24.5676	38.7244	41.6004	50.6706
Scd4	0.027644	0.692405	-0.866867	1.46996	2.14388	1.79967	0.670622	0.828485	1.50702
Cxadr	0.0276991	0.693072	0.438188	8.30489	6.90743	5.49516	6.97469	10.5572	9.88139
Kcnip3	0.0278551	0.693169	0.238847	354.477	330.647	349.415	424.714	407.611	399.073
S100a1	0.0279374	0.693169	0.253705	581.478	592.725	721.47	788.139	722.303	767.404
Cxcr4	0.0278691	0.693169	0.410497	16.1833	18.0826	16.319	20.3563	19.5572	28.1106
Ankrd42	0.0278572	0.693169	0.44174	10.0377	16.2676	15.7188	17.0672	18.2457	22.3269
Rassf4	0.0277418	0.693169	0.450514	4.35892	4.68375	4.52541	4.99081	5.51199	8.23185
Cpne1	0.0278821	0.693169	0.524694	23.7283	32.1552	46.0039	56.9306	32.5953	57.721
Dusp10	0.0279584	0.693169	0.644136	2.25404	3.65684	3.68683	4.51322	4.2251	6.54445
Cks2	0.0279356	0.693169	0.895367	3.45031	3.17578	4.98253	5.72023	6.63929	9.66043
Tlr2	0.0278325	0.693169	1.22616	0.786464	0.33462	0.36456	0.895	1.71068	0.828484
Tekt4	0.028152	0.696842	0.499932	9.43619	13.685	12.9901	14.3807	16.3708	21.0265
Slc6a15	0.0281636	0.696842	0.639929	3.01075	2.39829	5.42807	5.2874	5.52783	6.36674
Lect1	0.0282281	0.697123	0.395795	23.5588	17.9038	19.7849	26.5348	27.1875	27.4359
Galnt6	0.0282321	0.697123	1.06116	0.697815	0.211574	0.317574	0.91752	1.063	0.597959
Mlxipl	0.028269	0.69733	-0.490562	5.35039	5.35198	4.80662	3.206	3.94857	3.99215
Shroom4	0.0285945	0.703454	-0.316972	20.9944	20.0016	23.2224	16.4848	16.7624	18.7748
Ywhah	0.0286186	0.703454	0.303627	54.1678	61.4438	66.2439	67.046	74.5766	84.8941
Gm1673	0.0285669	0.703454	0.521298	29.014	26.9572	25.438	39.6932	34.2888	44.6905
Crygn	0.0286325	0.703454	0.624837	12.868	27.6132	21.3996	25.8089	30.5936	40.3266
Dock7	0.0287887	0.706582	0.238339	46.1933	49.5808	40.9587	55.8827	54.6484	52.0433
Asic4	0.0290343	0.71171	-0.759513	1.89577	2.11605	2.43205	1.21853	1.2544	1.30404
Cldn10	0.0290559	0.71171	-0.259066	990.182	828.452	844.099	799.042	718.662	727.366
9930111J21Rik1	0.0291427	0.712407	-0.702201	6.06801	5.24584	12.2114	3.03504	5.75013	5.80617
Cttnbp2nl	0.0291329	0.712407	0.53618	17.7342	9.14204	21.8381	21.4724	23.6299	26.1628
1700088E04Rik	0.0292603	0.714567	0.345242	37.1675	38.8268	39.7485	44.0962	46.54	57.7584
Fhl1	0.0292997	0.714812	0.266961	92.1102	84.9433	72.1283	92.335	97.0276	112.802
Nlrp1b	0.0295385	0.714863	-2.47916	0.124783	0.418077	0.389958	0.098109	0.044606	0
3110021N24Rik	0.0295182	0.714863	-0.420705	17.2284	23.4736	17.4774	13.3831	16.128	14.3075
She	0.0294267	0.714863	-0.388473	8.85696	9.69884	13.4413	7.9335	8.79701	7.88881
St6galnac5	0.0294999	0.714863	-0.258418	122.38	110.584	125.921	110.59	89.8816	101.96
Cdk5rap2	0.0294029	0.714863	0.219352	69.4436	69.556	66.4444	80.6413	78.6976	81.9557
Ankrd45	0.0295573	0.714863	0.431885	7.64453	13.1642	10.0841	12.9085	13.4138	15.737
Lppr3	0.0293438	0.714863	0.560263	8.0585	5.31574	4.38685	11.6582	7.96035	8.05305
E030011O05Rik	0.0294809	0.714863	0.825946	5.06437	3.26593	8.16845	10.3526	10.2114	8.9916
Rem2	0.0295652	0.714863	1.19061	0.864834	0.609053	0.500652	0.906356	2.11251	1.75205
Ralgps1	0.0296537	0.716293	-0.411496	31.0854	32.9897	30.1747	28.5561	15.6753	27.199
Plp1	0.0297395	0.716689	-0.308193	137.099	143.179	101.987	102.547	119.618	89.4864
Rhoj	0.0297558	0.716689	0.347932	22.5894	22.6571	28.8292	27.9244	32.1591	35.0226
Ttr	0.0297581	0.716689	1.50782	358.489	1968.11	80.186	3350.68	2257.28	1189.88
Plekhd1	0.0297929	0.716821	0.582822	4.52991	2.76771	2.65438	4.82038	4.88527	5.33322
Hp	0.0298746	0.717438	-1.24452	2.84272	4.12289	1.77764	1.55858	1.7481	0.272975
Clec14a	0.0298774	0.717438	-0.434186	5.94939	6.01868	7.11323	4.5534	4.33012	5.35671
Rtn4	0.0299591	0.717989	0.229771	129.104	147.012	139.483	162.001	168.342	160.291
Tmem212	0.0299369	0.717989	0.5188	32.9716	34.6924	26.7832	34.5698	39.5111	63.2011
Cd2bp2	0.0302411	0.724037	-0.331535	44.2293	46.2695	44.2423	31.6153	45.6998	30.7156
Slc22a23	0.0304876	0.729225	0.229016	34.3824	33.8032	36.8412	43.7271	38.8174	41.553
Slc12a2	0.0305312	0.729553	0.213672	39.163	38.1203	38.2719	44.7075	44.0542	46.4592
Kif6	0.0305848	0.730119	0.416812	11.4242	18.5551	15.2034	17.1657	18.6805	25.1242
Trim14	0.0306751	0.731449	-0.863343	1.31179	1.63284	2.88401	0.714051	1.15347	1.32091
Pknox1	0.0307304	0.731449	-0.596374	11.7597	12.3009	12.1971	5.60633	13.2868	5.33644
Ccnb2	0.0307228	0.731449	1.06479	1.177	0.602857	2.04141	2.69069	2.4783	2.87476
Nlgn1	0.0308376	0.732879	0.582367	73.3897	30.7451	30.4488	75.3551	64.1435	60.6983
Nuf2	0.0308505	0.732879	0.609532	4.87727	5.69116	9.11848	8.73888	8.05539	13.5114
Lhcgr	0.0309194	0.733803	-1.30332	1.05595	0.707141	0.991599	0.418457	0.334266	0.324771
Iqub	0.0309977	0.734234	0.356734	13.7069	14.7598	12.0655	15.0539	16.6618	20.8664
Adamts8	0.0309973	0.734234	0.627432	2.43179	1.89118	1.69914	2.64045	3.05737	3.6984
Susd2	0.031071	0.735256	0.731471	4.63035	3.07384	3.09663	3.21955	5.93951	9.04135
Emx2os	0.0311158	0.735605	-0.315339	14.266	16.5221	16.7412	13.8997	13.0552	11.5542
Lrguk	0.0311732	0.736248	0.450723	7.97658	10.2854	8.59298	9.92864	11.1973	16.1353
Ccdc146	0.0312367	0.737035	0.411047	17.9445	23.9845	19.7906	19.9476	27.6488	35.3883
Ttl	0.0315993	0.744872	0.30806	22.5965	26.9542	23.0038	28.5975	27.039	35.0632
Fignl1	0.0316907	0.746305	0.877306	0.903091	0.678892	1.02606	1.51234	1.26037	2.02623
Smarca2	0.0317453	0.746871	-0.229944	204.641	196.857	205.868	172.908	182.279	167.663
Litaf	0.0318319	0.748188	0.358566	15.0059	15.5873	18.5949	21.3087	20.5809	21.6539
Cd22	0.0318831	0.748402	-5.26257	0.190537	0.127499	0.058806	0	0	0
Aif1	0.0320071	0.748402	-0.815405	6.73405	5.9017	4.93609	3.9289	2.6238	3.53749
2310069G16Rik	0.0321234	0.748402	-0.730291	16.2914	9.1114	9.97941	4.7224	8.91227	7.781
Kcnab2	0.0319615	0.748402	-0.709093	23.873	78.5929	79.697	24.9533	39.0256	48.0887
Abcg2	0.032124	0.748402	-0.459256	28.4848	27.6763	44.0908	20.6294	20.7116	32.212
Ankrd29	0.0319418	0.748402	-0.323862	22.8868	20.4019	21.9331	19.079	16.5064	16.9304
Gpam	0.0320843	0.748402	0.269842	527.722	482.548	437.081	630.259	585.904	544.035
Plcd3	0.0320052	0.748402	0.352944	9.94441	11.7969	11.3773	13.8174	14.6037	14.3134
D8Ertd82e	0.0320645	0.748402	0.35912	15.7965	17.5918	20.0124	20.3488	20.3489	28.4645
Tekt1	0.0321711	0.748402	0.42095	36.9919	37.5925	35.1095	38.4353	42.6776	67.7668
Samd4	0.0321781	0.748402	0.483812	10.4596	9.75349	10.9716	21.7808	10.9725	11.7062
Iqcc	0.0323531	0.751757	-0.296147	41.2498	37.863	37.304	32.0219	33.0887	30.5385
S100a11	0.0324116	0.752399	0.494571	21.8848	31.0076	32.1872	44.2164	37.4354	39.8314
Znrf3	0.0326923	0.758194	-0.273129	35.2998	36.4587	32.2994	27.6027	25.136	34.1504
Abracl	0.0327429	0.758648	1.0928	2.02346	1.62283	3.88815	5.65233	7.76143	2.87536
Cd38	0.03289	0.759892	-0.257808	97.2188	74.1439	84.0801	70.4849	76.9819	68.2544
Endod1	0.0328302	0.759892	0.228262	56.1663	58.6349	48.7216	59.7007	67.3763	66.3802
Cenpn	0.0328831	0.759892	1.23554	0.491225	0.497015	0.953905	1.28632	1.33244	1.98479
Chek2	0.0331846	0.765974	0.515847	5.63084	5.80715	6.89131	7.92803	7.52963	10.9606
Lmo4	0.033273	0.767289	0.255342	112.005	107.089	121.798	155.865	140.061	124.399
Slc24a2	0.0334529	0.770711	0.396141	9.86348	10.7245	15.317	11.749	18.1617	17.803
Papln	0.0336765	0.771398	-0.799181	1.45228	1.77728	0.977803	0.984445	0.698541	0.71929
Pcdha11	0.0336502	0.771398	-0.686561	1.15841	1.3717	1.20001	0.782874	0.812107	0.719732
Bcl6b	0.0337056	0.771398	-0.487046	5.17501	6.04822	5.7066	3.27036	4.27926	4.63009
Itpr3	0.0336179	0.771398	-0.398788	7.89751	6.71149	11.3925	6.22241	6.67409	6.98288
Pitpnm2	0.0335484	0.771398	0.286842	31.4558	27.4437	39.8494	35.7701	43.4308	42.4668
Elof1	0.0337354	0.771398	0.334506	57.3592	61.1179	57.6361	63.5116	70.3009	90.6672
Fignl2	0.0336843	0.771398	0.41111	5.52365	5.45099	6.80972	8.30992	8.31549	7.15657
Slc5a5	0.0336676	0.771398	0.65851	2.17258	1.51282	1.67216	2.62638	2.9426	3.01534
Ccna1	0.0339943	0.776591	5.90873	0	0	0	1.01925	0	0.55049
Nrn1l	0.0340481	0.777093	1.91936	1.43764	0.67659	0	3.43256	2.44972	2.62806
9430020K01Rik	0.0341432	0.778534	-0.336648	90.5659	101.342	150.016	85.7784	88.6687	98.5803
Kcnh8	0.0341807	0.778663	-1.00045	0.655885	1.1058	0.957734	0.21244	0.502361	0.629718
Ankub1	0.0342291	0.779038	0.579201	5.43916	8.35126	7.70654	8.45599	9.41325	14.7976
Pld1	0.0343914	0.781278	-0.307274	21.149	19.772	19.1782	16.1172	15.1405	17.7546
Kazn	0.034378	0.781278	0.344868	18.4327	19.0086	16.3943	19.2284	20.3049	26.8554
Gm8898	0.0345641	0.784423	-0.423199	12.5806	5.35463	1.3807	1.2836	1.41292	1.63867
Vwa1	0.0346332	0.784423	-0.237186	84.1342	89.526	99.1076	69.8821	76.0744	87.5756
Prkag2	0.0346364	0.784423	0.411613	32.9123	34.7305	16.3563	39.5335	40.3511	37.9259
Grin2a	0.0346584	0.784423	0.477438	8.45164	8.7621	11.528	8.51325	15.2372	16.7579
Myct1	0.0347512	0.785021	-0.689713	2.47124	3.52129	3.76825	1.65657	1.75278	2.68026
Kcna1	0.0347812	0.785021	0.399935	4.1025	5.20471	5.35547	4.82468	7.56032	7.14881
Cdca7l	0.034762	0.785021	0.669602	1.69355	2.37508	2.75222	4.05137	2.79292	4.22851
Itga2b	0.0349807	0.788794	0.696258	1.52845	1.31598	1.82624	1.80726	2.46514	3.36904
Ivd	0.0350897	0.789206	-0.223213	237.326	237.637	211.218	196.049	208.452	188.66
Ptgfrn	0.0350959	0.789206	0.334655	14.5795	14.401	17.7528	17.8116	17.784	23.9161
Sncg	0.0350688	0.789206	0.51886	32.2538	49.64	57.1373	55.659	52.7553	92.6908
Slc14a2	0.0351513	0.789723	0.739561	0.902472	5.31417	1.83851	2.83524	3.58795	3.58928
Asic1	0.0352234	0.790616	-0.4949	7.02145	7.74981	8.52894	3.9352	5.44348	7.34767
Drp2	0.035441	0.79404	-0.220335	35.1259	32.8056	32.8108	26.6812	30.6054	30.0122
Gbp2b	0.0354086	0.79404	0.627448	1.69824	1.84075	1.95465	2.65871	2.6363	3.26807
Smim5	0.0355462	0.794939	0.73042	6.48332	5.02644	5.2105	5.84517	13.0839	9.29873
Trim72	0.035514	0.794939	5.73462	0	0	0	0	0.672267	0.206536
Tie1	0.0356335	0.79518	-0.345798	18.4642	20.7745	27.1279	15.7892	17.408	19.4663
2019-09-04	0.0356511	0.79518	-0.215589	166.541	164.378	181.321	149.31	144.884	158.53
Cdt1	0.0356546	0.79518	1.06768	0.364162	0.756495	1.54563	2.33593	1.27484	2.24587
1700109K24Rik	0.0357638	0.796503	-0.711294	5.73296	6.9946	8.01992	2.8314	5.81848	4.03289
Dock9	0.0357813	0.796503	-0.238888	73.6536	72.0464	80.3124	59.9132	59.8157	72.1095
Polr3h	0.0358118	0.796503	-0.218872	205.406	193.122	184.448	168.514	168.34	168.644
Fscn1	0.0358976	0.797684	0.389345	11.0822	9.43977	10.1454	13.892	11.9337	14.7288
Lrrc3	0.0361671	0.800877	-0.978176	0.689236	0.870213	1.12427	0.503929	0.288262	0.562784
Nde1	0.0361074	0.800877	-0.225585	127.915	131.52	134.578	123.904	120.799	103.149
Tap1	0.0361725	0.800877	0.350711	15.3795	14.2387	14.5914	18.0607	16.9489	21.9389
Tmem210	0.0360896	0.800877	5.35883	0	0	0	1.91564	1.09104	0.177819
Tssk3	0.0365174	0.80302	-5.98313	2.29245	0.192659	0	0	0	0
Acvrl1	0.0363376	0.80302	-0.476259	25.4873	26.5587	42.9213	16.0334	23.094	29.5835
Utp14b	0.0365652	0.80302	-0.296012	322.196	232.054	242.513	227.62	230.486	197.716
Map4k2	0.0364661	0.80302	-0.254886	32.9558	36.7048	35.262	27.2404	32.3184	29.2131
Hrh1	0.0364471	0.80302	-0.250325	42.0226	39.6081	39.2941	32.9014	35.247	34.2133
Ttc21a	0.0364835	0.80302	0.384804	21.3996	27.2514	21.804	24.3436	27.3272	41.2641
Tmem108	0.0364531	0.80302	0.512298	4.21343	6.7477	4.88907	6.91408	6.0575	9.90218
Gmnn	0.0365402	0.80302	0.873239	1.65591	2.10393	2.60508	3.51872	4.34669	3.86362
Htr5a	0.0364818	0.80302	1.08107	0.670662	0.223074	0.214684	0.539271	0.904613	0.950957
Ccne2	0.0366448	0.804045	0.624041	1.84595	4.21542	3.54245	5.09743	5.81121	4.16683
Il1rl1	0.0367251	0.805079	-5.90675	0.196543	0	0.276409	0	0	0
Prss36	0.0367908	0.805079	-0.692331	2.29932	1.78306	2.49526	1.2684	1.57848	1.1927
Fzd9	0.0367645	0.805079	0.350053	34.1812	38.4487	33.3434	55.7963	43.2578	36.9899
Zfp36	0.0369285	0.807369	-0.333744	57.9261	51.9131	73.0205	46.7966	46.6396	52.7925
Slc26a6	0.037021	0.807944	-0.32711	36.688	33.1302	28.3099	28.8243	26.2327	23.8705
Twf1	0.0370019	0.807944	0.216157	82.2914	74.1201	73.3425	89.0895	87.5677	92.6704
Plcl1	0.0371759	0.809977	-0.207045	42.9954	42.8359	44.6197	39.0984	38.1963	36.6553
1700001C02Rik	0.0371805	0.809977	0.594964	12.6577	17.6936	20.4756	17.7799	25.6983	34.4863
Rims2	0.037252	0.81009	-0.202591	50.3621	45.3873	45.8364	42.0538	47.1429	43.2636
Akap3	0.037247	0.81009	5.32533	0	0	0	0.114897	0.079483	0.326047
Ccdc163	0.0374357	0.812987	-0.719741	3.89631	5.85346	6.90815	3.21535	3.86933	3.02859
Ebf1	0.0374518	0.812987	-0.304421	14.9371	14.6744	16.695	11.3729	12.243	14.1743
Kantr	0.0375627	0.813037	-1.00334	3.83171	4.32419	2.97987	2.22446	0.398237	2.94105
Jph2	0.037685	0.813037	-0.8756	1.55808	0.707135	1.26219	0.54858	0.658946	0.699787
Skida1	0.0375777	0.813037	-0.325149	26.3118	23.7166	21.2573	20.3267	20.6291	16.4396
Cyp46a1	0.0376575	0.813037	-0.262899	75.4862	85.6568	69.7328	60.7474	69.3758	64.0883
H1f0	0.0375964	0.813037	-0.249871	171.437	151.076	190.478	151.482	133.406	150.168
Usp54	0.0377204	0.813037	-0.229126	166.111	147.98	143.982	128.908	132.165	133.527
Pdp1	0.0376883	0.813037	0.305376	16.3018	16.3232	13.5154	20.4437	18.2202	18.9054
Depdc1a	0.0375042	0.813037	1.84663	0.117132	0.318567	0	0.317571	0.639087	0.710113
Prkch	0.037823	0.813095	-0.4436	9.69388	12.8286	17.0162	8.45593	9.44091	11.3594
Afap1l1	0.03777	0.813095	-0.420884	16.9755	20.3137	31.8434	15.7866	17.7914	18.4014
Rmnd1	0.0378132	0.813095	-0.294751	42.7804	42.4661	41.0263	31.6526	39.0557	33.1166
Anxa1	0.0379001	0.814035	0.463026	24.2271	25.6829	22.5441	28.5113	25.5555	47.0784
1700003E16Rik	0.0379519	0.814432	0.427537	16.1788	21.2533	15.7993	17.1805	26.7939	28.5319
Serinc2	0.0381441	0.817838	0.884606	0.758733	1.56437	1.71108	2.0661	2.00818	3.54048
C5ar1	0.038377	0.822109	1.49427	0	0.669048	0.412246	1.19726	1.13991	0.774908
Prss50	0.0384163	0.82223	0.713339	3.63659	2.62184	2.87498	6.32971	4.50825	4.18763
Pde1b	0.0385846	0.825108	0.292837	18.8181	20.9139	23.5249	26.003	26.0227	26.1363
Thsd7b	0.0387313	0.827522	-0.522743	2.27321	2.86034	3.36823	1.51035	2.266	2.18817
Serpinb1b	0.0387906	0.828064	0.822893	1.53473	2.52221	1.93929	2.05657	4.99722	3.73211
Suv420h2	0.0388857	0.829369	-0.328686	26.6033	26.4312	22.6539	20.4962	21.2898	18.8737
Slc25a36	0.039031	0.830293	-0.299175	30.8501	35.7334	30.1843	26.5666	28.2737	24.5032
2810025M15Rik	0.0389916	0.830293	0.442745	11.3449	12.3151	12.7165	16.1483	15.9665	17.9014
Pnma1	0.0390253	0.830293	0.710066	1.66457	2.73106	1.67501	2.41649	3.3383	4.42154
Edn3	0.0391103	0.831255	-0.600537	17.2168	10.0959	18.1705	5.58427	11.1667	13.6293
Atad2	0.0391874	0.83217	0.324943	7.02048	7.8862	8.1624	9.24515	10.4781	9.46241
Gm5122	0.0392621	0.833032	-5.61213	0.635672	0.567435	0	0	0	0
Prpf39	0.0394988	0.837327	-0.234396	46.4942	49.2927	47.2315	40.69	43.6158	38.2907
Ect2l	0.0395877	0.838484	0.58121	3.211	5.5497	5.90173	6.38192	5.92532	9.9998
Lamp5	0.0396489	0.839052	2.07542	0.190517	0	0.432709	0.887397	0.915697	0.964637
Myl2	0.0399139	0.840332	-2.95963	0.617686	1.97542	2.29119	0.405908	0	0
Dok3	0.0399689	0.840332	-0.845144	2.22372	2.93136	3.06271	1.50405	1.80755	1.25078
Hnmt	0.0399847	0.840332	-0.298668	74.8469	67.8166	81.585	69.097	57.2313	57.4213
P3h3	0.0399138	0.840332	-0.282811	44.2179	53.3897	46.386	41.8542	42.1108	35.3256
Bcar1	0.0397478	0.840332	0.235559	66.6882	66.6941	57.4605	81.6066	69.4914	75.6051
Col5a2	0.0399247	0.840332	0.305448	7.32465	8.13053	9.24811	9.81411	10.2803	10.6991
Me2	0.0399027	0.840332	0.320062	19.1184	17.6284	17.8789	22.0285	22.5594	24.2353
Ergic2	0.039957	0.840332	0.382521	33.307	18.9554	21.2328	31.2345	32.3398	31.6229
Gpr146	0.0400326	0.840569	-0.213211	86.2578	83.699	90.0053	71.4811	73.9749	81.3569
Aqp4	0.0400648	0.840569	0.774675	735.833	431.549	378.077	531.968	478.868	1666.45
6330407A03Rik	0.0405734	0.841218	-1.58786	0.635497	0.955527	1.05055	0.385378	0.193198	0.27515
Igsf9b	0.0407158	0.841218	-0.518001	5.68721	5.37559	6.32738	2.5767	5.68306	4.30922
Fam101b	0.0404705	0.841218	-0.402954	15.7215	13.668	21.7538	11.694	12.0654	15.2451
Kif21b	0.0401859	0.841218	-0.243267	44.3494	55.3783	51.6179	45.4837	45.5805	37.7379
Cbx7	0.0403729	0.841218	-0.240894	70.7508	64.5121	62.2883	53.3982	59.1141	56.2507
Ppm1k	0.0405476	0.841218	-0.221862	65.5445	63.4786	55.6599	50.7934	56.3784	52.7125
Klf12	0.0405594	0.841218	-0.213139	61.1082	62.5156	61.7692	57.3573	52.8493	51.028
Ptpn12	0.0402653	0.841218	0.22517	58.4419	63.9369	56.671	75.974	67.5224	67.5165
Prkar2b	0.0406198	0.841218	0.399011	7.59811	8.45853	8.05528	8.35728	11.0273	12.7481
Dlec1	0.0404715	0.841218	0.429383	7.1913	10.4932	8.12543	8.44913	11.4736	15.2537
Slc25a30	0.0405323	0.841218	0.445673	8.83462	9.15751	10.1079	14.0578	11.6677	12.9107
E130317F20Rik	0.0406913	0.841218	0.518659	2.3968	2.41049	3.01184	3.67572	3.6724	3.9978
Ociad2	0.0406036	0.841218	0.621073	3.43357	6.72639	6.49064	5.56792	9.68954	10.7478
Mchr1	0.0403418	0.841218	1.13416	0.460053	0.882427	0.306045	1.22643	1.46196	1.09634
Clic6	0.0406981	0.841218	1.14268	4.95503	7.14399	0.478887	11.0145	11.0903	6.0172
Spdya	0.0402986	0.841218	1.21618	0.6203	0.673552	0.479647	0.728622	1.71812	1.63
Gm6981	0.0406067	0.841218	1.31453	0.536428	0.660648	0.379121	1.1553	1.60154	1.36831
Slc4a5	0.0402866	0.841218	1.82606	0.317801	2.92261	0	5.03927	4.13029	2.40546
Ybey	0.0409777	0.845207	-0.425573	6.70974	6.62957	5.6136	5.57909	4.32423	4.31752
Rap1gap	0.040978	0.845207	-0.249434	62.6278	61.1247	52.1191	49.3067	48.3441	51.7281
Fam214a	0.0410732	0.846454	-0.21982	68.2484	60.2513	58.3355	51.7862	58.413	51.7811
Spaca1	0.0411403	0.847122	5.60396	0	0	0	0.70842	0.962305	0
Icam2	0.0412597	0.848169	-0.437989	18.3083	21.2414	23.5855	13.0776	16.6103	17.1499
Mapkapk2	0.0412953	0.848169	0.256466	56.2899	55.9474	51.046	67.8955	69.0983	59.7501
Nek5	0.0412859	0.848169	0.446857	10.5197	15.1478	11.2389	13.3028	15.2449	22.4284
Sox17	0.0415511	0.851989	-0.405391	11.3441	14.6514	16.6048	8.79626	10.4356	12.5888
Gm10007	0.0415287	0.851989	1.25876	1.08132	3.95231	1.53134	4.82526	8.1917	3.96152
Abtb1	0.0418131	0.856026	-0.393269	16.809	15.6009	14.2546	11.9785	11.1201	12.7382
Scn1b	0.0418181	0.856026	0.355494	35.2338	39.475	38.8952	35.8822	57.6035	53.512
Gpc2	0.041899	0.856546	-0.422925	9.3861	13.3234	10.4853	7.53152	9.11132	8.34289
Ccnb1	0.0419136	0.856546	0.762055	1.29253	1.41905	1.29063	1.92921	3.11825	1.85981
Runx2	0.0420073	0.857743	0.741725	0.541866	1.5243	1.04186	1.16233	2.12231	2.18261
Grap	0.0421666	0.859559	-0.440108	14.5821	15.6617	20.0841	10.6962	12.2555	14.4327
Unc5cl	0.0421474	0.859559	0.678813	2.45238	2.25873	1.90278	2.7272	2.76487	5.34359
Zmynd10	0.0422467	0.860466	0.48645	10.4926	18.1173	13.8071	15.9524	17.9032	26.2566
Dbf4	0.0422816	0.860466	0.614681	2.72762	3.32965	3.06889	3.4206	6.31962	4.34807
Rmdn1	0.0424199	0.862161	-0.298949	35.8586	33.0928	32.9839	28.6329	26.6874	28.3069
Nsdhl	0.0424355	0.862161	-0.268239	61.0518	65.1567	72.6434	59.7568	52.9602	53.5999
Plvap	0.0426134	0.865056	0.631678	3.6933	2.78033	3.24656	4.01151	6.58295	4.60204
Kcnk1	0.0426644	0.865371	-0.227119	375.479	396.389	382.491	362.472	329.172	302.045
Srsf12	0.0427358	0.865496	-0.59626	3.66034	4.28855	6.05421	2.63114	4.06022	2.57549
Pglyrp1	0.0428123	0.865496	-0.450194	43.8557	36.1876	44.3042	23.9114	29.4165	38.3256
Arsk	0.042799	0.865496	-0.260372	56.3518	49.6411	45.3672	45.1094	42.7542	39.5968
Stmn1	0.0428088	0.865496	0.303033	103.766	130.908	159.185	164.592	169.085	155.789
Cd209a	0.0430062	0.868525	-5.75309	1.13419	0.355763	0	0	0	0
Tnc	0.0430333	0.868525	-0.285166	45.4906	62.1888	58.9078	53.469	40.3847	43.584
Pter	0.0432145	0.871463	0.541819	4.26234	4.41608	3.5616	3.72763	6.70627	7.53927
Riiad1	0.0432763	0.871988	0.480025	26.3163	23.4783	26.7662	35.359	27.8891	44.369
Fam98b	0.043414	0.874042	0.521003	8.01817	6.69057	12.7775	13.8754	12.3783	13.3835
Add3	0.0435036	0.875125	0.236605	539.009	575.614	547.777	692.612	662.796	616.695
SlcUbl4a	0.0435604	0.875547	3.7255	0.000846	0	0	0.929611	0.664528	0.002421
Arl8a	0.0436603	0.876201	0.203296	147.732	159.509	140.175	167.717	182.836	169.255
Spock1	0.0436647	0.876201	0.528233	4.56236	6.52349	4.25555	5.14985	6.74981	10.6859
Cd36	0.0437013	0.876215	1.68151	0.173749	0	0.830793	0.966984	1.46188	0.741657
Stk3	0.043824	0.877426	0.238143	50.7927	52.5926	55.1943	57.7374	66.0623	64.9289
Pebp1	0.0438695	0.877426	0.238654	127.872	134.349	141.216	167.095	147.873	164.975
Hsp90aa1	0.0438396	0.877426	0.259311	1062.04	1135.7	1139.03	1185.75	1296.01	1549.51
Pou6f2	0.0439866	0.879048	-5.58245	0.431906	0.48796	0	0	0	0
Dscam	0.044076	0.880115	-0.3655	7.08091	9.33765	8.8867	5.03409	6.86321	7.96503
Uxt	0.0441307	0.880486	0.549583	9.65254	14.5392	8.69841	16.508	17.562	14.6892
Osr1	0.0442421	0.881989	0.651183	2.76764	4.84281	2.23101	5.32366	5.89891	4.682
Cbln4	0.0443063	0.882548	2.67727	0	0	0.223947	0.663659	0.310934	0.534258
Bscl2	0.0444318	0.883517	-0.289378	49.3822	57.0805	45.8241	38.1591	46.4984	44.5281
Gpatch4	0.0443938	0.883517	0.459605	6.15706	7.70345	8.54993	10.8823	15.2287	15.3038
Gpr85	0.0444635	0.883517	0.5374	3.49389	2.89123	4.33275	4.22911	6.20608	5.20235
Nwd1	0.0448084	0.884613	-0.227685	308.514	331.165	311.436	276.864	282.879	259.317
Rab11b	0.044646	0.884613	0.200593	37.9421	38.8893	39.1464	41.4353	44.6016	48.4999
Pcdhb22	0.044787	0.884613	0.406156	7.00763	6.07191	6.28916	8.93455	7.98169	9.03377
Adamtsl4	0.0447986	0.884613	0.459031	3.25883	3.33371	2.9355	4.38563	4.03099	4.78485
Col19a1	0.0446963	0.884613	0.500863	0.867707	1.00544	1.08035	1.24637	1.63602	1.3511
Agpat9	0.0447105	0.884613	0.579765	2.28958	2.8993	1.797	3.25024	3.50945	3.83599
Ldlrad2	0.0447801	0.884613	0.660135	1.91055	2.93267	1.89628	3.39294	4.02086	3.43399
Barhl1	0.0446036	0.884613	5.03988	0	0	0	0.169526	0.122959	0.06505
Zhx3	0.0449237	0.884616	-0.216207	130.314	112.86	118.194	101.438	104.275	108.364
4932418E24Rik	0.0449535	0.884616	0.540787	3.54081	5.9523	3.49187	5.22265	5.89567	8.08463
Cntf	0.0448715	0.884616	0.558308	7.17366	8.06525	6.77586	8.59577	10.2999	14.0122
Prg4	0.0449439	0.884616	1.28568	0.142668	0.490993	0.066916	0.459228	0.698222	0.727388
Kank1	0.0450127	0.885069	-0.217002	101.257	90.8669	95.0155	87.59	81.5479	80.0413
Stat5a	0.0450733	0.885547	0.36766	7.05054	8.05728	7.40172	10.8239	10.4637	7.99395
Ppp1r42	0.0451388	0.88612	0.69234	2.56624	2.47445	3.65226	3.85825	5.4829	4.79941
Exoc3l	0.0452354	0.887304	-0.765	1.949	2.55147	1.56132	1.27236	1.15291	1.1375
Gm6787	0.0453081	0.888017	2.82513	0.264661	0	0	0.561898	0.496486	0.835368
Ripply3	0.0455241	0.888849	-1.90264	0.256297	1.23632	1.50064	0.22264	0.294178	0.210745
4930455H04Rik	0.0455035	0.888849	-0.77847	3.33175	3.12778	3.6782	2.33167	1.8296	1.68518
Adamts16	0.0455082	0.888849	-0.49718	2.96974	4.60997	4.86895	2.98444	3.3668	2.52697
Osbpl9	0.045434	0.888849	-0.198563	130.656	131.93	129.799	111.918	116.557	118.138
Tceal7	0.0455326	0.888849	5.01113	0	0	0	0.239782	0.593285	0.449292
4831440E17Rik	0.0458608	0.894437	-0.398101	5.92859	5.66537	5.22422	4.18254	4.74397	3.92688
Cpeb4	0.0459117	0.894437	-0.228057	289.047	300.594	290.5	252.364	270.962	234.269
Tmem232	0.0459287	0.894437	0.551857	4.96372	7.96299	4.74045	7.52096	7.22168	12.2846
Hspb1	0.0461754	0.894535	-0.419522	47.5875	40.2155	66.8025	36.3515	35.0962	44.9747
Crybg3	0.0461896	0.894535	-0.343751	8.91679	8.395	12.294	8.10131	7.70821	7.67839
Ranbp3l	0.0462634	0.894535	-0.314975	30.109	40.6645	46.25	34.601	31.6469	28.4266
Vegfa	0.0460782	0.894535	-0.265172	512.961	559.129	450.657	474.058	422.127	371.719
Cic	0.0462327	0.894535	0.204001	56.4185	61.1513	53.2672	60.6713	67.1983	67.4817
Uprt	0.046184	0.894535	0.480235	11.9763	10.1969	11.0808	17.7612	13.2974	15.7935
1700016K19Rik	0.0460955	0.894535	0.520489	26.8271	35.1189	37.342	31.0487	41.5328	71.7383
Lrrc34	0.0461652	0.894535	0.56566	4.16497	8.15894	6.19963	7.06802	9.3912	11.3827
Il20rb	0.0462344	0.894535	2.89249	0	0	0.114169	0.130648	0.614512	0.450929
9930014A18Rik	0.0463444	0.895393	0.37224	5.15904	7.3529	5.13489	7.21368	7.64859	8.2753
Rac3	0.0464373	0.895695	-0.524182	12.7405	10.6751	10.8005	7.76286	8.3692	7.70366
F730043M19Rik	0.0465023	0.895695	-0.440409	10.8539	14.3425	12.5612	8.87641	9.85128	9.3328
Itpkb	0.0465067	0.895695	0.214409	100.531	92.4968	97.0752	114.142	106.389	119.051
Car9	0.0465064	0.895695	0.577951	4.36078	5.95804	6.44841	6.80333	6.65093	11.8977
Rasl10a	0.0468271	0.901155	0.704318	2.17258	4.16296	3.02632	5.41113	5.40431	4.86677
Scel	0.0470019	0.903297	-0.678546	3.1548	3.90668	1.83474	2.15441	1.72672	1.69833
Chfr	0.0470124	0.903297	-0.284758	35.8219	36.3494	30.9827	29.115	29.4508	26.3213
Prn	0.0475504	0.904472	-1.78625	1.30105	0.590486	0.082936	0.168601	0.075623	0.170999
1700048O20Rik	0.0475551	0.904472	-0.591467	6.15247	6.43705	5.57383	2.90321	3.85702	5.4416
Dusp1	0.047401	0.904472	-0.307651	96.3822	116.341	162.771	103.725	96.8177	105.019
Tap2	0.047205	0.904472	0.246568	53.1927	50.9434	52.6238	59.4464	59.8389	68.4324
Dnaic2	0.0474808	0.904472	0.397611	24.7349	20.2906	21.2947	23.2489	24.6379	40.4686
Efcab1	0.0472754	0.904472	0.410736	25.0847	27.5662	25.9713	26.8882	32.3536	46.6047
Dyx1c1	0.0472184	0.904472	0.413114	15.2607	17.2434	12.3943	15.3145	20.0037	24.1227
Myb	0.047528	0.904472	0.441453	17.3214	20.3246	18.4985	17.403	22.7931	37.5004
Morn1	0.0473753	0.904472	0.481858	8.9313	13.9134	11.9426	14.2714	13.4065	21.6086
Wdr62	0.0474825	0.904472	0.508857	2.30707	3.22282	2.00673	4.08325	3.68938	3.09572
Myl6b	0.0474843	0.904472	0.617202	4.36808	5.09672	4.41856	7.06262	6.31792	8.26525
Styxl1	0.0472209	0.904472	0.883646	1.74159	1.44083	3.48779	2.79431	3.03155	6.97669
Lalba	0.0472655	0.904472	5.67758	0	0	0	1.75102	0	1.03124
Zfp185	0.0476151	0.90491	0.421204	5.77292	5.7372	4.52543	6.87808	6.56724	8.34611
C130030K03Rik	0.047679	0.905419	0.68984	1.582	1.97619	2.23283	3.35048	3.76449	2.26336
Htra1	0.0477201	0.905496	-0.252509	3012.92	2716.69	2814.01	2579.67	2356.14	2298.08
Fam124b	0.0487317	0.905543	-0.739085	1.62151	1.69766	3.06812	1.30016	1.42674	1.10627
Gm17757	0.0491688	0.905543	-0.662915	0.960759	2.9413	2.35014	0.94009	1.38879	1.53137
D930020B18Rik	0.048925	0.905543	-0.520921	4.10503	6.43107	8.28134	4.8469	4.19488	4.1344
Exoc3l4	0.0483732	0.905543	-0.395155	18.8858	15.7319	11.3601	11.0244	12.7451	11.0681
Sft2d1	0.0490699	0.905543	-0.362014	27.3844	30.6106	29.0914	22.6154	23.8002	22.0056
Glrx	0.0491604	0.905543	-0.353103	31.6459	35.9593	29.9528	23.3066	23.7315	30.2064
Pyroxd1	0.049123	0.905543	-0.345651	22.7135	20.7621	18.2728	17.6643	16.2278	15.1158
Nat1	0.0484537	0.905543	-0.344195	43.7993	41.2369	33.011	30.8725	29.9717	33.0703
Hspa1a	0.0489191	0.905543	-0.339862	97.1734	66.8149	74.1741	76.3014	64.3978	49.0845
Pde7b	0.0490219	0.905543	-0.318715	13.0618	11.8858	12.0649	10.0707	10.2283	9.61642
Frmd4b	0.0478435	0.905543	-0.269383	23.1688	25.9252	30.1668	21.7865	22.5999	21.8896
Pla2g7	0.0487183	0.905543	-0.251931	3966.07	3534.62	3400.74	3107.33	3095.63	3038.45
Fez2	0.0488726	0.905543	-0.236068	71.8154	73.8792	78.785	62.6454	65.7116	65.0611
Pyurf	0.0479517	0.905543	-0.23152	69.5451	70.4537	70.8451	67.0774	61.7955	52.0782
Btbd17	0.0489901	0.905543	-0.211833	179.108	176.77	152.721	146.259	150.717	146.217
Tia1	0.0488011	0.905543	-0.201001	62.4544	64.1513	59.7203	54.8223	58.883	51.7557
Map3k1	0.0482465	0.905543	-0.198953	39.711	40.3774	37.0188	35.6614	34.5209	32.6957
Ccdc6	0.0481717	0.905543	0.22402	28.5156	30.0974	27.223	34.392	33.3975	33.3445
Tpm3	0.0488743	0.905543	0.229696	140.65	162.444	184.678	200.992	213.975	180.272
9530068E07Rik	0.048444	0.905543	0.240112	47.9685	52.5012	48.841	59.221	58.1166	60.5754
Gm11681	0.0478115	0.905543	0.358932	44.0773	35.9106	34.0824	48.3613	54.658	44.9041
Vwa5b1	0.047862	0.905543	0.377446	10.2416	11.6069	8.74137	11.2566	12.3569	16.6214
Scn7a	0.0490314	0.905543	0.387779	4.73603	5.42076	6.75181	6.89467	6.29598	9.13574
Snca	0.0485979	0.905543	0.389555	18.7032	23.4447	22.4391	21.6532	31.6757	31.4926
Cdkl2	0.0491447	0.905543	0.462615	3.4864	4.11918	4.93028	4.62769	5.66211	7.3361
Mal2	0.0483792	0.905543	0.533074	5.00844	6.96014	3.85588	5.45999	9.31322	8.46049
Nfya	0.0487381	0.905543	0.535902	6.11908	5.78758	5.87125	7.06161	5.86849	13.2088
Fam212b	0.0485103	0.905543	0.537394	5.85173	16.5826	15.627	16.5232	20.6613	18.4162
Echdc3	0.0481882	0.905543	0.588032	2.98489	3.07022	3.31856	5.17739	4.1923	4.8329
Podn	0.0479688	0.905543	0.60702	1.31848	2.2664	1.53023	2.40756	2.97583	2.62481
Apoo-ps	0.0484383	0.905543	0.660936	24.71	17.0201	31.372	21.951	58.9904	36.0371
6430531B16Rik	0.0480493	0.905543	0.729048	3.35368	3.10996	2.06526	3.83641	5.53438	5.06204
Gm3417	0.0481493	0.905543	0.782728	3.59619	4.4661	3.67164	3.85741	7.43562	10.0143
Kcnj13	0.0489831	0.905543	0.816462	2.85035	8.47736	4.2589	13.5887	9.13099	5.15909
4930567H12Rik	0.049126	0.905543	0.885994	1.59934	2.62745	1.76409	3.53816	2.97932	4.94719
Slc5a8	0.0486536	0.905543	1.32456	0	0.581742	0.316358	0.891855	0.560275	0.88236
Wdr86	0.0480235	0.905543	1.39028	0.923132	0.747057	0	1.73613	1.59895	1.16789
Prokr1	0.0483345	0.905543	5.03984	0	0	0	0.150321	0.111802	0.045367
Grhl3	0.0490902	0.905543	5.51388	0	0	0	0	0.396344	0.257083
Npnt	0.0493552	0.908293	0.469846	4.34837	5.15611	4.30086	4.83646	5.75494	9.12016
Igsf1	0.0494759	0.908459	-0.735977	43.4854	18.0749	8.17064	20.3162	8.22258	9.93612
Eps8l3	0.0494522	0.908459	-0.26756	57.9935	63.8201	50.1055	48.6613	49.4565	45.9736
Ctsf	0.0494741	0.908459	-0.20715	207.4	200.349	193.315	183.98	168.07	173.079
4930562F07Rik	0.0495567	0.909259	-1.05063	9.69969	8.68195	11.0124	10.0768	1.66208	2.28206
Trafd1	0.0496877	0.910059	-0.265541	52.5762	46.3545	43.7832	40.3366	40.7238	38.7196
Hdc	0.0497186	0.910059	0.394578	12.5409	16.8231	16.6989	16.6847	18.3172	26.2487
Gins1	0.0497493	0.910059	0.617464	4.39891	5.37811	7.32897	7.19412	7.99193	11.1109
Gm12695	0.0496649	0.910059	0.850734	1.0822	1.74753	2.29993	3.466	1.89073	4.01038
Podxl	0.0498864	0.910103	-0.312118	39.6086	45.8829	63.9778	34.0065	40.6667	46.8032
Plcg1	0.0498188	0.910103	-0.19523	97.0061	102.694	98.9836	82.975	90.4095	89.8708
A730036I17Rik	0.0498636	0.910103	0.426731	3.91862	5.61478	4.96828	6.88831	6.6432	6.1711
Mospd3	0.0499008	0.910103	0.768531	1.20447	2.63586	1.89694	3.0759	3.91156	2.83924
Lppr5	0.0499883	0.910286	-0.415426	6.02772	5.625	6.64856	3.97719	4.30261	5.50837
Hist2h4	0.0500482	0.910286	-0.338361	101.679	87.6568	101.072	76.0005	74.8857	80.4445
Myc	0.0500972	0.910286	0.645809	2.27698	2.42043	4.73161	4.6751	4.32073	5.87589
Cpn1	0.0500021	0.910286	0.718129	2.00866	2.03271	3.72709	4.7175	3.05977	5.11218
Pcolce2	0.0500885	0.910286	0.725197	2.42457	4.52788	1.48036	5.42383	4.2747	4.68888
Cited1	0.0501782	0.91108	2.73967	0	0	0.408861	1.09641	1.57622	0.758535
Cpsf6	0.0502689	0.912048	-0.194266	53.0253	58.2679	55.648	48.0039	51.3793	47.7857
Lrrc56	0.0504442	0.91455	0.553966	2.95217	4.50004	5.63694	6.05987	5.47317	8.58985
Actr5	0.0505428	0.915657	-0.428248	10.3644	9.36794	13.0631	6.79581	8.57141	9.20232
Pim1	0.0506761	0.917392	0.456931	6.4728	7.80166	9.18472	9.76362	10.6272	12.1404
Capns1	0.0508005	0.918281	0.203232	149.819	172.114	185.421	193.309	201.059	194.581
Hint1	0.0507772	0.918281	0.234259	248.534	248.591	268.908	302.49	289.338	317.044
Gpc6	0.0508544	0.918577	0.485737	17.1994	12.6427	32.1101	29.3869	27.2146	30.8512
Tgoln1	0.05091	0.918901	0.278569	22.9972	27.9094	22.5629	33.6586	29.8596	26.2736
Ahcyl1	0.0510989	0.918915	-0.240537	531.822	431.027	494.607	423.788	420.098	401.805
Cyb5r3	0.0510361	0.918915	0.195791	135.043	127.628	130.45	149.679	145.937	158.64
Pmel	0.0510794	0.918915	0.616525	2.36758	2.34994	1.7872	3.50731	3.6666	3.01683
Igf1	0.0510852	0.918915	0.798096	0.238964	0.410451	0.547319	0.74336	0.619676	0.689314
Pla2g2c	0.0510886	0.918915	5.75979	0	0	0	1.1125	0	0.226383
Gbp5	0.0511488	0.919136	0.475137	6.04737	5.94681	9.30706	8.60868	8.5432	12.6566
Acacb	0.0514356	0.921843	-0.272669	15.1549	12.295	12.9334	10.6645	11.9078	11.1706
Limch1	0.0514415	0.921843	-0.262094	151.512	226.361	170.627	155.482	156.182	147.867
Nol4	0.0514505	0.921843	-0.230813	36.07	39.9034	38.1614	32.2053	34.29	33.1201
Slc43a1	0.0513949	0.921843	5.06801	0	0	0	0.083756	0.14434	0.295627
Hspd1	0.0515276	0.922548	0.194865	124.158	132.147	136.781	147.194	156.491	150.117
Auts2	0.0515867	0.922577	-0.199058	39.0437	47.0739	43.2181	37.075	38.1825	38.3591
Gadd45b	0.0516048	0.922577	0.493933	9.23323	12.0696	14.6998	12.9101	20.9113	17.4886
5730409E04Rik	0.0516547	0.922793	-0.291325	27.5427	25.4589	26.5852	21.0444	25.2028	19.3017
Sfrp5	0.0518031	0.924092	-0.655829	22.2975	10.3678	7.72402	7.98154	7.59182	10.3394
Lrrc8b	0.0518007	0.924092	0.34288	13.6716	14.5574	13.0381	14.5752	17.0779	21.2694
Rabl2	0.0518582	0.924401	0.335763	34.6496	37.9601	31.2484	38.1141	39.0369	55.3116
Lhx2	0.0519276	0.924962	-0.210963	149.359	163.74	175.248	150.224	141.253	133.579
Flt4	0.0519943	0.925408	-0.455844	5.37455	5.87739	9.13189	3.84089	4.81966	6.33727
Mfrp	0.0520284	0.925408	3.60958	0	0	0.950431	11.6518	0.114515	0
Cmah	0.0520702	0.925478	1.967	0	0.071161	0.03752	0.187125	0.209567	0.053006
Abcc3	0.0521326	0.925913	-1.14617	0.497894	0.504277	1.015	0.437483	0.102495	0.339791
Hbegf	0.0522297	0.926963	-0.209164	101.548	95.6032	88.0452	84.9085	83.9592	79.9939
Diap3	0.0522717	0.927034	0.634439	1.74677	1.78502	1.21622	1.71761	2.96635	2.81687
Tec	0.0525516	0.929477	-0.42116	7.88907	7.37907	8.529	5.23088	6.31993	6.48125
Zswim5	0.0525194	0.929477	-0.324473	13.0863	13.3427	10.5387	11.45	9.07333	9.2544
Faah	0.0525028	0.929477	0.385232	6.99414	7.03941	5.46573	7.21227	8.98187	9.54984
BC030867	0.0525616	0.929477	0.808148	0.794105	0.876574	0.885319	1.48295	1.76749	1.28275
Hjurp	0.0526093	0.929646	-0.273297	11.9846	14.5928	14.9624	12.4994	11.0918	11.036
Plod3	0.0528312	0.932219	0.246574	39.9483	34.9672	37.4156	44.7438	46.1209	43.5671
Ccdc30	0.0528194	0.932219	0.38214	11.749	15.8256	12.2639	13.2683	18.2377	21.0423
Nudc	0.0530404	0.935059	0.235906	190.48	187.162	222.714	222.917	215.495	275.078
S1pr2	0.0530688	0.935059	0.447711	4.89809	5.5293	3.88945	6.1041	6.6879	7.06239
Glis3	0.0532327	0.937272	0.227925	19.4302	21.6923	20.2579	24.2046	23.1888	25.1852
Col24a1	0.053285	0.937307	-1.48096	0.248199	0.319547	0.473238	0	0.1369	0.218982
Esrp2	0.0533115	0.937307	-0.929301	1.42941	0.894461	1.17624	0.598192	0.597768	0.606695
Snn	0.0533922	0.937947	-0.211495	73.2456	78.2322	67.7497	58.9473	65.116	67.0995
Cd82	0.0534247	0.937947	0.334565	35.1142	45.6483	53.7375	61.3281	50.2507	58.9693
Glra2	0.0535106	0.93852	-2.04519	0.469789	0.380182	0.772741	0.28104	0.066092	0
Cck	0.0535726	0.93852	0.551554	10.7037	13.6885	14.7194	14.0799	20.2343	24.9296
Prph	0.0535679	0.93852	5.50903	0	0	0	0.600317	0.410458	0
Fer1l4	0.0536308	0.938867	5.57426	0	0	0	0.235308	0.078801	0
Dpf3	0.0537258	0.939855	-0.259668	43.0331	47.7552	39.9771	34.6902	40.1643	34.7746
Bdkrb2	0.0539647	0.943358	2.17524	0.155507	0	0.327675	1.09427	0.706563	0.555969
Cyb5rl	0.0541118	0.943775	-0.767001	2.55878	4.33375	2.89944	1.5908	1.63607	2.64063
Hspa1b	0.0541547	0.943775	-0.359843	93.0828	61.4478	63.2313	69.7348	54.8411	46.6151
Glul	0.0540991	0.943775	-0.251301	6107.43	6276.89	6581.46	5498.95	5418.86	5149.83
Uhrf1	0.0541818	0.943775	0.464184	3.31514	3.3428	4.43633	5.32722	5.26493	4.71713
Vat1l	0.0540682	0.943775	0.674171	5.33895	8.55959	2.21348	10.2237	9.17005	6.62369
Cyp2t4	0.0545593	0.944951	-1.24606	0.926188	1.46679	2.09283	0.808363	0.539477	0.463719
Ell3	0.0546651	0.944951	-1.12878	0.979532	1.8244	1.80213	0.358031	0.831467	0.912308
Pde3b	0.0546149	0.944951	-0.328349	7.38015	8.26781	8.59255	5.60155	7.20986	6.66533
Ankrd24	0.0545542	0.944951	-0.311497	17.2398	18.3307	16.5885	12.3805	17.2664	12.7355
Uty	0.0546038	0.944951	-0.245588	22.8247	27.0241	25.5659	21.4204	21.6961	21.0414
Mfge8	0.0545755	0.944951	-0.244219	2360.78	2315.78	2435.74	2192.96	1849.55	2006.48
Clk1	0.05483	0.944951	-0.232021	211.371	275.261	241.428	212.661	216.599	186.912
Pygm	0.055067	0.944951	-0.20373	174.907	159.164	154.473	142.187	148.386	137.571
Cdk19	0.0544194	0.944951	-0.19956	50.0563	45.2492	50.9561	40.3364	43.5139	44.8304
Dnajb5	0.0549873	0.944951	0.267937	26.6441	32.1053	30.3328	34.447	38.7225	35.0441
Prr18	0.0543695	0.944951	0.321438	11.0767	11.2832	9.80071	12.3959	13.2629	15.1918
Ankrd44	0.0550241	0.944951	0.343495	8.27582	9.10862	7.0016	8.52729	9.7818	12.9956
Kif11	0.0549383	0.944951	0.350639	7.48541	9.73816	10.6904	10.434	11.1877	14.3227
Catip	0.0548874	0.944951	0.415853	12.592	18.2949	10.605	16.5106	17.0536	22.546
Neurod6	0.05455	0.944951	0.515777	5.19316	6.98979	6.99281	5.99422	11.2325	10.5251
1700007G11Rik	0.0549485	0.944951	0.541978	17.5497	28.486	21.4407	23.5974	26.51	49.7036
Tmem216	0.0547161	0.944951	0.559543	7.76348	8.0985	7.40514	8.55816	11.6301	15.3318
Uox	0.0545305	0.944951	0.624066	4.68506	6.18559	4.00923	4.8626	7.04589	11.4185
Bfsp1	0.0548096	0.944951	0.813323	0.835708	0.896374	0.793799	1.44329	1.59405	1.48296
Tacr2	0.054933	0.944951	1.09649	0.692979	0.430249	0.657815	1.75943	1.41056	0.737256
Spink4	0.0551006	0.944951	3.26014	0	0.345351	0	1.40303	3.71681	0.407704
Tomm20l	0.0547518	0.944951	5.12482	0	0	0	0.314071	0.23421	1.60306
Klkb1	0.0551473	0.945089	0.737555	0.99326	1.49804	3.01676	2.9467	3.04638	3.32191
B3gnt7	0.0554535	0.948848	-1.8272	0.591807	0.585737	0.538127	0.094904	0.354943	0
Car4	0.0554832	0.948848	-0.40159	97.753	67.1161	118.442	54.6205	73.389	88.8907
Sgpl1	0.0554791	0.948848	0.210711	46.1108	44.0971	40.8943	52.7038	50.1041	50.2632
Ppifos	0.0555264	0.948922	-0.621781	3.82755	5.98447	4.02868	2.40815	2.99197	3.74629
Psme1	0.0555714	0.949028	0.229057	183.337	165.746	193.247	225.859	194.195	220.572
Gck	0.0556412	0.949555	3.22444	0.077354	0	0	0.709229	0.096196	0.126716
Aspa	0.0558782	0.952563	-0.536219	5.86715	6.04419	6.63562	4.01592	4.61628	4.22824
Ccdc150	0.0558955	0.952563	1.03764	1.10767	0.195722	0.719885	1.12773	1.04209	2.01403
Nfkbie	0.0559558	0.952926	0.475974	3.57037	5.05033	4.56376	5.8199	7.14278	5.73179
Jag2	0.0560122	0.953221	-0.286577	17.7323	19.7809	23.7456	16.0921	16.5996	17.9068
Sesn3	0.0560662	0.953477	-0.244602	252.133	205.069	196.324	200.501	170.072	186.07
Gm14685	0.0561092	0.953544	0.518804	2.86712	2.68742	2.18565	2.67634	3.23544	5.25661
Ugdh	0.0562368	0.955048	0.287088	25.1713	24.0359	21.2391	26.0868	29.4032	31.3861
Adck2	0.0564036	0.95639	-0.312399	17.7503	15.2297	14.0102	12.1106	13.3166	12.8033
6430706D22Rik	0.0563723	0.95639	-0.264884	22.0652	23.3813	21.0895	16.9558	19.0869	19.8751
Dnajb13	0.0564333	0.95639	0.502812	7.11724	9.66795	9.32092	10.7681	11.6235	15.2658
Trim65	0.0565514	0.9564	-0.338989	16.0539	13.7176	12.3543	10.1165	12.3134	11.1526
Carhsp1	0.0565153	0.9564	-0.199692	81.5048	97.4804	92.5601	80.6574	76.367	81.3368
Syt10	0.0565403	0.9564	0.432545	16.2529	22.8429	19.6847	21.899	20.9133	37.4206
Gm11837	0.0567025	0.958292	-0.416276	23.6856	22.8945	20.0589	17.3895	15.6864	17.3828
Phf11d	0.0567496	0.958425	-0.990161	1.04395	1.40437	3.33467	0.473778	0.853781	1.54638
A230056J06Rik	0.0568124	0.958822	-0.964188	0.929113	0.771479	1.28469	0.699024	0.526075	0.328502
A930012L18Rik	0.0569243	0.960047	-0.447661	8.71981	15.0996	10.277	8.93946	8.54062	7.76086
Sema4g	0.0570367	0.96128	-0.275727	16.5339	17.7786	16.1191	13.4872	15.4717	13.046
Hif3a	0.0571913	0.961907	-0.371669	10.3298	7.9129	10.0119	6.42427	6.09888	9.56156
Apobec3	0.0571921	0.961907	0.33088	14.3402	14.5398	13.1131	19.8263	17.3688	16.2225
Osbpl3	0.057114	0.961907	0.339796	4.73542	6.66446	5.74758	6.70325	6.73346	8.3525
Smtn	0.0573027	0.962442	-0.317985	15.4903	14.7446	20.2744	12.4987	13.9298	14.1117
Tpx2	0.0572761	0.962442	0.379449	5.11603	8.48534	8.35468	9.03579	9.57732	10.2451
Aim2	0.0575364	0.963869	-0.682541	1.57642	2.78907	2.49391	1.53165	1.35396	1.41781
Ezh1	0.0575576	0.963869	-0.202352	49.3487	55.272	47.5006	42.5179	44.5125	46.4337
Amigo2	0.0574306	0.963869	0.315009	15.7002	16.3126	14.3177	19.6298	17.061	22.5504
Trp53	0.0575596	0.963869	0.322537	20.0869	22.0821	22.7968	30.5226	27.6443	23.6068
Mocos	0.0575851	0.963869	0.396797	9.18812	6.76895	6.87474	10.5481	10.0697	9.72846
Slc43a2	0.0576462	0.964232	-0.344877	51.8606	28.9254	33.5403	25.7836	32.2267	33.7512
Nhlh1	0.0577037	0.964533	-2.34388	0	1.17118	1.03416	0	0.264092	0.134429
Parpbp	0.0577905	0.965322	0.876563	0.483878	0.470231	0.50768	1.00039	0.987531	0.815312
BC028528	0.0578584	0.965629	-0.510804	25.26	24.7763	31.9836	17.1811	19.3097	21.5875
Ppp1r32	0.0579275	0.965629	0.418331	25.7912	33.5643	28.6884	27.196	37.4979	54.5215
Kcnh1	0.0579019	0.965629	0.508132	1.24192	2.0257	2.37665	2.14685	3.07421	2.93169
Rapgef4	0.0579781	0.965814	-0.217014	196.645	236.445	235.055	172.868	195.592	208.387
Stmnd1	0.058064	0.966586	0.571001	9.94505	7.91071	9.26956	11.4813	9.21104	20.1147
St8sia2	0.0582999	0.969852	0.37752	4.51321	5.68969	5.29513	6.71583	5.42549	8.23272
Fgd5	0.0585068	0.97123	-0.404184	11.4749	16.8565	24.0845	12.2387	14.0032	13.6573
Tmem100	0.0585062	0.97123	-0.192371	136.686	136.461	139.073	126.525	116.594	120.628
Bcar3	0.0585175	0.97123	-0.189155	127.44	134.774	128.724	116.659	115.76	113.379
Tuft1	0.0585418	0.97123	0.69218	1.58871	1.70762	0.793923	2.38994	2.32174	2.11514
2019-03-01	0.0586134	0.971756	-0.500161	3.63391	4.84126	4.57649	2.04374	3.39626	3.87303
Galnt15	0.0586774	0.972158	0.647343	2.44308	3.01745	6.50383	6.79725	5.5065	6.54392
Lnx2	0.0587303	0.972375	-0.299664	10.4572	10.1816	11.6481	8.42088	8.97916	9.02185
Ndrg1	0.0588227	0.973244	-0.268693	41.3078	42.789	50.2872	32.9353	37.1126	42.5418
Olfr287	0.0589621	0.974777	-0.360619	24.8138	17.9793	19.3846	16.0794	15.4855	17.2685
Glipr1l1	0.0589952	0.974777	5.59159	0	0	0	1.24485	0	0.899561
Rbm41	0.0590438	0.974922	-0.267368	13.3018	16.1048	13.6297	11.7797	12.6806	11.5928
Fgl2	0.0591897	0.97667	0.595883	1.40526	1.1704	1.18181	2.07045	1.86732	1.8802
Dnah2	0.0593146	0.97807	0.376601	4.75731	6.05128	5.47567	5.7203	5.87335	9.77395
Gng13	0.059478	0.978851	-0.842012	7.50388	13.1154	10.0172	4.19049	5.01725	8.11321
Gcnt7	0.0594201	0.978851	-0.558024	3.94476	3.8125	3.86352	2.54539	3.18791	2.1716
Ccdc151	0.0594834	0.978851	0.33093	17.3056	21.0165	17.9637	23.3532	20.6538	27.5225
2310010G23Rik	0.0595223	0.978851	4.93598	0	0	0	0.193533	0.332404	0.542634
Acaa2	0.0596438	0.980189	-0.197546	165.518	169.967	158.162	150.373	134.283	149.544
Nfkbia	0.0597563	0.980719	0.266262	52.7685	54.5373	65.0567	70.3188	70.0643	68.5439
Timd4	0.05972	0.980719	5.36494	0	0	0	0.331576	0.405228	0
Nphp1	0.0599212	0.982104	0.263867	42.5805	42.4165	39.7008	42.7943	51.4413	56.9755
Cldn1	0.0599122	0.982104	1.17249	0.147056	1.07767	0.216126	1.25185	1.56518	0.617862
1700023F06Rik	0.0603085	0.984487	-1.67221	0.843594	1.25558	1.297	0.183756	0.222047	0.629723
Oas2	0.0602045	0.984487	-0.804342	1.30439	1.02754	1.47203	0.355503	0.821457	1.03545
Ccnt2	0.0601637	0.984487	-0.227053	65.3877	64.0941	51.4304	51.2396	54.6769	50.108
Wdr35	0.0603	0.984487	0.242959	31.9189	33.5562	33.2361	34.0281	39.0693	44.9697
Gm867	0.0601294	0.984487	0.486629	17.2935	16.6453	14.4007	14.1149	23.7359	30.9142
Rnf138rt1	0.060253	0.984487	0.686011	4.22602	4.33096	4.13967	4.3857	5.6431	10.7964
Elf5	0.0604564	0.986242	0.646943	1.34981	2.97924	2.84086	4.40531	3.10981	3.90095
Foxo3	0.0605179	0.986588	-0.218854	73.4682	64.5707	70.5405	59.753	59.5012	61.557
Zdhhc4	0.0606875	0.988693	-0.269541	49.7861	55.5741	51.9481	45.4273	41.728	44.6205
Ifit1bl1	0.0608886	0.991307	1.06104	0.680408	0.607188	0.274182	1.23554	1.09321	1.0317
Micalcl	0.0610792	0.992426	-0.330835	18.6497	17.4842	17.3932	12.2962	17.0655	13.5321
Ugt1a6a	0.0610622	0.992426	0.359108	6.84753	9.5914	10.1691	12.6689	10.7686	10.9798
Slc9a2	0.0610188	0.992426	0.547053	1.60666	2.89521	2.81846	3.97946	3.12816	3.7727
Tbx4	0.0612106	0.993241	-1.15939	0.929802	0.644887	1.75209	0.223271	0.315417	0.909792
Plch1	0.0612108	0.993241	0.395765	5.13551	9.20674	10.5297	11.2437	10.2728	11.4893
Pcdhb9	0.0613114	0.994213	0.391053	6.18808	8.68437	7.18573	10.0782	11.0463	8.035
Snhg20	0.0614113	0.995172	-0.267809	210.733	236.964	181.066	154.112	191.422	182.014
Mns1	0.0614621	0.995336	0.297399	63.3109	64.7515	67.6476	67.0969	73.2388	102.726
Krt73	0.0615364	0.995879	2.59236	0	0.165347	0	0.172478	0.62102	0.391437
Gm3716	0.0618552	0.995954	-5.41139	0	0.24156	0.361152	0	0	0
Slc35f3	0.0616532	0.995954	-0.567537	3.01839	2.65008	2.45668	1.84597	1.88148	1.78272
Ccm2l	0.0618462	0.995954	-0.437217	9.31731	8.25861	12.8782	7.59524	7.48048	7.5277
Klhdc2	0.0619033	0.995954	-0.206584	187.944	183.576	173.113	174.032	150.313	151.358
Twsg1	0.0619081	0.995954	0.223033	33.7582	31.9769	32.5974	38.1459	39.7688	37.867
Arl3	0.0617934	0.995954	0.224082	151.193	157.1	156.648	174.648	181.602	191.708
Clic1	0.0617555	0.995954	0.303695	47.8779	55.9968	68.5383	67.0375	66.3974	81.0787
Ccdc78	0.0616234	0.995954	0.38251	13.6331	21.0157	14.5507	20.4719	19.7671	24.7265
Gm16675	0.0616881	0.995954	1.54521	0.16528	0.793936	0.264167	0.622625	1.11208	2.23287
Pnpla7	0.0620485	0.997412	-0.225765	129.756	106.247	133.218	111.819	100.683	106.04
Rcc2	0.0620804	0.997412	0.255201	31.0507	39.0394	33.5853	35.3781	44.0532	45.5242
Aox3	0.0622868	0.998147	-0.717861	1.17392	0.830879	1.25391	0.521671	0.738735	0.703196
Ccdc39	0.0622967	0.998147	0.243173	53.4902	63.7642	47.4328	56.3537	65.6106	74.9304
Lppr4	0.0623305	0.998147	0.329317	13.4391	19.0265	17.8428	16.1924	21.7047	25.9632
Fam60a	0.0622763	0.998147	0.470035	4.13194	6.5665	6.5515	6.36805	7.83486	10.0135
Gen1	0.0622308	0.998147	1.20534	0.073125	0.836523	0.479111	1.63959	0.516508	1.17571
Lao1	0.0624801	0.999177	-1.13006	0.796962	1.14581	2.46202	0.820358	0.64296	0.521068
Gria2	0.0625142	0.999177	-0.250701	335.133	303.287	266.53	241.618	291.556	230.561
Ell2	0.0625176	0.999177	0.326176	7.51656	7.24929	8.34833	9.67271	10.095	9.45635
Mir148b	1	1	-9.01067e-05	1.26477	0.370259	0	0.823203	0.053685	0
Mir504	1	1	-9.01067e-05	1.11723	0.522815	0	0.744777	0.848691	0
Pex3	1	1	-8.05562e-05	32.2003	30.4485	30.6352	28.5154	29.4717	29.7205
Wdr6	1	1	-7.69181e-05	50.7918	50.9446	43.2313	46.871	49.5674	49.8836
Gm3448	0.0686286	1	-6.18216	0	0	3.57437	0	0	0
Mcpt2	0.109908	1	-5.75499	2.27787	0	0	0	0	0
Ndufc2	0.999457	1	-5.59318e-06	568.453	551.597	692.752	635.241	595.853	596.461
4930483O08Rik	0.158458	1	-5.37144	0	0	1.63979	0	0	0
BC147527	0.0821582	1	-5.3341	0	0.211329	0.783678	0	0	0
Slc45a3	0.0748899	1	-5.30006	0.33759	0.132482	0	0	0	0
C230024C17Rik	0.0917979	1	-5.25489	0.295862	0	0.132391	0	0	0
Cd2	0.086685	1	-5.25408	0.744132	0	0.570691	0	0	0
1700042O10Rik	0.067403	1	-5.21133	0.134649	0.080074	1.01311	0	0	0
Klhl38	0.0846229	1	-5.19659	0	0.564488	0.073888	0	0	0
Serpina3g	0.0807612	1	-5.18563	0	0.349075	0.371068	0	0	0
Adra2b	0.111677	1	-5.13119	0.060994	0	0.305048	0	0	0
Hsf2bp	0.101772	1	-5.09549	0.362648	0.114105	0	0	0	0
Gabrq	0.218283	1	-5.00453	0.263729	0	0	0	0	0
Rufy4	0.218346	1	-5.00145	0	0	0.568959	0	0	0
Klrb1f	0.122623	1	-4.99619	0.380327	0	0.379614	0	0	0
Tnfrsf17	0.10772	1	-4.92755	0	1.21055	0.254369	0	0	0
Mir346	0.11922	1	-4.86351	0	5.38726	6.28623	0	0	0
5730408K05Rik	0.241632	1	-4.8567	2.95286	0	0	0	0	0
Trh	0.240776	1	-4.85665	0.830315	0	0	0	0	0
Mc5r	0.237118	1	-4.85647	1.02278	0	0	0	0	0
Fam71f2	0.237321	1	-4.85341	0	0	0.941823	0	0	0
Olfr544	0.229841	1	-4.85303	0	0	0.974072	0	0	0
Apol9a	0.121716	1	-4.82525	0	0.551153	0.09439	0	0	0
Rbp4	0.119165	1	-4.81545	0	0.495048	0.34416	0	0	0
B230323A14Rik	0.142119	1	-4.71512	0.15061	0.487654	0	0	0	0
1810011H11Rik	0.0878283	1	-4.70823	0.176162	0.32916	0.165218	0	0	0
Sim1	0.260128	1	-4.69154	0.142321	0	0	0	0	0
Hoxa1	0.259414	1	-4.6915	0.401348	0	0	0	0	0
4933424G06Rik	0.0907696	1	-4.68926	0.233649	0.232666	0.407979	0	0	0
Odf3l1	0.26399	1	-4.68871	0	0	0.981184	0	0	0
Myh4	0.262523	1	-4.68864	0	0	0.17553	0	0	0
D6Ertd474e	0.170157	1	-4.6837	0.225686	0	0.105882	0	0	0
Kremen2	0.165442	1	-4.68284	0.244312	0	0.248157	0	0	0
Nlrp1a	0.168732	1	-4.68282	0.057077	0	0.123512	0	0	0
Olfr655	0.158837	1	-4.65942	0.140913	0.955669	0	0	0	0
Gm10578	0.14267	1	-4.64956	0	0.200923	0.117719	0	0	0
4933425L06Rik	0.144162	1	-4.6494	0	0.275938	0.139587	0	0	0
Olfr653	0.150883	1	-4.63664	0	0.28613	0.622441	0	0	0
Fcrl1	0.165301	1	-4.58073	0	0.207541	0.259031	0	0	0
Mir6541	0.183734	1	-4.50792	0	2.18211	5.20042	0	0	0
Btla	0.182193	1	-4.5079	0	0.07752	0.176276	0	0	0
4930505G20Rik	0.117035	1	-4.50783	0.767187	0.477678	0.220478	0	0	0
Kncn	0.295939	1	-4.50584	0.886209	0	0	0	0	0
Sit1	0.295885	1	-4.50583	0.761351	0	0	0	0	0
Casr	0.29545	1	-4.50581	0.194275	0	0	0	0	0
4930461G14Rik	0.293098	1	-4.50567	1.14113	0	0	0	0	0
Myl3	0.279715	1	-4.50487	1.02217	0	0	0	0	0
Cd19	0.295975	1	-4.50285	0	0	0.34255	0	0	0
Gzmb	0.294292	1	-4.50275	0	0	0.658303	0	0	0
Ocm	0.20157	1	-4.4978	0.776968	0	0.280762	0	0	0
Slc27a6	0.196872	1	-4.4965	0.151518	0	0.183893	0	0	0
Cyp2f2	0.254239	1	-4.46364	0	0.480183	0	0	0	0
Tldc2	0.254628	1	-4.46359	0	1.37984	0	0	0	0
A630076J17Rik	0.254812	1	-4.46357	0	1.32479	0	0	0	0
Slc5a1	0.257005	1	-4.46327	0	0.219618	0	0	0	0
Cldn23	0.193801	1	-4.38526	0.201698	0.218285	0	0	0	0
Mir302d	0.158984	1	-4.3645	7.94348	2.33085	1.80967	0	0	0
Gjb3	0.277086	1	-4.32284	0	0.421759	0	0	0	0
Trim30e-ps1	0.282402	1	-4.32206	0	0.417425	0	0	0	0
Olfr111	0.284221	1	-4.32179	0	0.698061	0	0	0	0
Il7r	0.285186	1	-4.32165	0	0.223956	0	0	0	0
Prss30	0.286821	1	-4.32142	0	0.53787	0	0	0	0
Galnt5	0.287661	1	-4.3213	0	0.22884	0	0	0	0
Mep1a	0.32993	1	-4.2922	0.268134	0	0	0	0	0
Cdhr5	0.32917	1	-4.29216	0.25528	0	0	0	0	0
Gp9	0.328813	1	-4.29213	0.820359	0	0	0	0	0
Plcz1	0.328772	1	-4.29213	0.34099	0	0	0	0	0
C8a	0.325403	1	-4.29192	0.197646	0	0	0	0	0
Fam19a4	0.32465	1	-4.29187	0.359192	0	0	0	0	0
Cd7	0.323939	1	-4.29182	0.669067	0	0	0	0	0
Gm4598	0.329805	1	-4.28926	0	0	0.733393	0	0	0
Gm11190	0.328023	1	-4.28915	0	0	0.22122	0	0	0
Apoh	0.326358	1	-4.28904	0	0	0.670874	0	0	0
Gsx2	0.323644	1	-4.28887	0	0	0.417464	0	0	0
Gm5105	0.322935	1	-4.28882	0	0	0.423304	0	0	0
4933432K03Rik	0.322506	1	-4.2888	0	0	1.18534	0	0	0
F11	0.32245	1	-4.28879	0	0	0.311826	0	0	0
Ccdc185	0.243266	1	-4.28476	0.319543	0	0.064675	0	0	0
Vmn2r31	0.244582	1	-4.28302	0.041222	0	0.227983	0	0	0
Tmem30b	0.227281	1	-4.28256	0.15759	0	0.080993	0	0	0
Tmprss5	0.325309	1	-4.16379	0	0.347348	0	0	0	0
Alox15	0.329983	1	-4.16308	0	0.293589	0	0	0	0
Apoa4	0.332073	1	-4.16277	0	0.38732	0	0	0	0
Klf14	0.332201	1	-4.16275	0	0.235403	0	0	0	0
Olfr536	0.248156	1	-4.15688	0.059558	0.114031	0	0	0	0
Tshb	0.242875	1	-4.15651	0	0.665403	0.315167	0	0	0
Mir7682	0.173611	1	-4.12967	3.07391	3.04453	3.10324	0	0	0
Oprk1	0.370236	1	-4.04138	0.127319	0	0	0	0	0
Nutm1	0.36954	1	-4.04133	0.141937	0	0	0	0	0
Insl3	0.368277	1	-4.04124	0.96597	0	0	0	0	0
4930432J09Rik	0.368124	1	-4.04123	0.173309	0	0	0	0	0
Hspb7	0.366556	1	-4.04111	0.228624	0	0	0	0	0
Akr1c19	0.364806	1	-4.04098	0.524449	0	0	0	0	0
Nox3	0.36395	1	-4.04092	0.321859	0	0	0	0	0
Ptcra	0.363674	1	-4.0409	0.418775	0	0	0	0	0
Esrp1	0.359889	1	-4.04062	0.163001	0	0	0	0	0
Pnliprp2	0.371622	1	-4.03861	0	0	0.387734	0	0	0
Skap1	0.369648	1	-4.03847	0	0	0.271994	0	0	0
Cd8b1	0.369049	1	-4.03843	0	0	0.459348	0	0	0
Prss55	0.368612	1	-4.0384	0	0	0.613612	0	0	0
Als2cr11	0.3683	1	-4.03838	0	0	0.288668	0	0	0
Gm2721	0.365784	1	-4.0382	0	0	0.396275	0	0	0
Abca17	0.266004	1	-4.03036	0.063116	0	0.042152	0	0	0
Il5ra	0.267991	1	-4.03007	0.062352	0	0.077974	0	0	0
Angpt4	0.378668	1	-3.986	0	0.379279	0	0	0	0
4932414N04Rik	0.380179	1	-3.98575	0	0.166611	0	0	0	0
Vmn1r206	0.381014	1	-3.98561	0	0.655957	0	0	0	0
Pou2af1	0.381394	1	-3.98555	0	0.217879	0	0	0	0
Gm20556	0.3821	1	-3.98544	0	0.453267	0	0	0	0
1700020G17Rik	0.383815	1	-3.98515	0	1.00484	0	0	0	0
Gm2933	0.256983	1	-3.93908	0	0	0.079543	0	0	0
Ifi27l2b	0.296842	1	-3.85645	0.300898	0.159219	0	0	0	0
Fam46d	0.307519	1	-3.85485	0	0.033476	0.12858	0	0	0
Cd6	0.384215	1	-3.78326	0	0.17638	0	0	0	0
Trpv3	0.386691	1	-3.78283	0	0.184972	0	0	0	0
Il1bos	0.387809	1	-3.78263	0	0.334882	0	0	0	0
Tmco5	0.387868	1	-3.78262	0	0.444778	0	0	0	0
AI847159	0.389161	1	-3.78239	0	0.509333	0	0	0	0
Klhl14	0.38925	1	-3.78238	0	0.122607	0	0	0	0
Mcpt8	0.390063	1	-3.78224	0	0.591442	0	0	0	0
Ssu2	0.390202	1	-3.78221	0	0.40102	0	0	0	0
Mir1962	0.294989	1	-3.7647	1.76522	1.54346	0	0	0	0
Cnfn	0.297785	1	-3.7645	0.362638	0.340271	0	0	0	0
1700066B19Rik	0.334639	1	-3.72864	0.197076	0	0	0	0	0
Epgn	0.334639	1	-3.72864	0.261054	0	0	0	0	0
Gm20809	0.334639	1	-3.72864	0	0	0	0	0	0
Klra9	0.334639	1	-3.72864	0.371079	0	0	0	0	0
Pira6	0.334639	1	-3.72864	0.276887	0	0	0	0	0
Ssmem1	0.334639	1	-3.72864	0.338553	0	0	0	0	0
Stat4	0.334639	1	-3.72864	0.138946	0	0	0	0	0
Gm14351	0.334642	1	-3.72734	0	0	0	0	0	0
Vmn1r234	0.334642	1	-3.72734	0.249626	0	0.268503	0	0	0
8430430B14Rik	0.334645	1	-3.72604	0	0	1.17189	0	0	0
Arid3c	0.334645	1	-3.72604	0	0	0.280961	0	0	0
Atoh7	0.334645	1	-3.72604	0	0	1.18141	0	0	0
Atp6v1b1	0.334645	1	-3.72604	0	0	0.219647	0	0	0
Cda	0.334645	1	-3.72604	0	0	0.657151	0	0	0
Ces2g	0.334645	1	-3.72604	0	0	0.167419	0	0	0
Clec12b	0.334645	1	-3.72604	0	0	0.330413	0	0	0
Fgfr4	0.334645	1	-3.72604	0	0	0.157284	0	0	0
H2-Q2	0.334645	1	-3.72604	0	0	0.421642	0	0	0
Lhfpl1	0.334645	1	-3.72604	0	0	0.276395	0	0	0
Lmx1b	0.334645	1	-3.72604	0	0	0.410104	0	0	0
Olfr986	0.334645	1	-3.72604	0	0	0.519727	0	0	0
Gm3706	0.401535	1	-3.62369	0	0	0	0	0	0
Gm15987	0.4521	1	-3.54709	0	0.409383	0	0	0	0
Pebp4	0.454662	1	-3.54656	0	0.392702	0	0	0	0
Gng8	0.454681	1	-3.54656	0	0.484724	0	0	0	0
Hsd3b2	0.455072	1	-3.54648	0	0.222217	0	0	0	0
Dhrs2	0.455298	1	-3.54643	0	0.346549	0	0	0	0
Trim75	0.455513	1	-3.54639	0	0.176181	0	0	0	0
A930016O22Rik	0.455592	1	-3.54637	0	0.171626	0	0	0	0
Sell	0.455867	1	-3.54632	0	0.188782	0	0	0	0
A230108P19Rik	0.456637	1	-3.54616	0	0.177181	0	0	0	0
Tppp2	0.457967	1	-3.54589	0	0.695807	0	0	0	0
Mir7015	0.401841	1	-3.51387	1.76522	2.39434	0.898032	0	0	0
Mir3110	0.501849	1	-3.39904	0.485435	2.55895	0	0	0	0
Vmn1r4	0.501849	1	-3.39904	0.096752	0.28791	0	0	0	0
4930474M22Rik	0.511899	1	-3.34378	0.547599	0	0	0	0	0
9330111N05Rik	0.511899	1	-3.34378	0.244019	0	0	0	0	0
Aire	0.511899	1	-3.34378	0.192838	0	0	0	0	0
BC055111	0.511899	1	-3.34378	0.188781	0	0	0	0	0
Cdc20b	0.511899	1	-3.34378	0.183311	0	0	0	0	0
Cldn6	0.511899	1	-3.34378	0.238527	0	0	0	0	0
Grxcr2	0.511899	1	-3.34378	0.314837	0	0	0	0	0
Il18r1	0.511899	1	-3.34378	0.094884	0	0	0	0	0
Klra2	0.511899	1	-3.34378	0.206379	0	0	0	0	0
Lncbate1	0.511899	1	-3.34378	0.437355	0	0	0	0	0
Slc5a9	0.511899	1	-3.34378	0.089678	0	0	0	0	0
Mir7018	0.511901	1	-3.34297	2.64783	0	0.845206	0	0	0
1700123K08Rik	0.511903	1	-3.34134	0	0	0.292268	0	0	0
4921513I03Rik	0.511903	1	-3.34134	0	0	0.213732	0	0	0
Adora3	0.511903	1	-3.34134	0	0	0.158632	0	0	0
Btn1a1	0.511903	1	-3.34134	0	0	0.115119	0	0	0
C8b	0.511903	1	-3.34134	0	0	0.135567	0	0	0
Cnksr1	0.511903	1	-3.34134	0	0	0.162352	0	0	0
Dusp2	0.511903	1	-3.34134	0	0	0.21313	0	0	0
Fut7	0.511903	1	-3.34134	0	0	0.177873	0	0	0
Gm4922	0.511903	1	-3.34134	0	0	0.136827	0	0	0
H2-Ob	0.511903	1	-3.34134	0	0	0.149336	0	0	0
Khdc1b	0.511903	1	-3.34134	0	0	0.161662	0	0	0
Lep	0.511903	1	-3.34134	0	0	0.11222	0	0	0
Lpar5	0.511903	1	-3.34134	0	0	0.262041	0	0	0
Mgat4e	0.511903	1	-3.34134	0	0	0.208413	0	0	0
Mir874	0.511903	1	-3.34134	0	0	4.49016	0	0	0
Prlhr	0.511903	1	-3.34134	0	0	0.253643	0	0	0
Slco4c1	0.511903	1	-3.34134	0	0	0.162523	0	0	0
Slfn1	0.511903	1	-3.34134	0	0	0.212298	0	0	0
Svs1	0.511903	1	-3.34134	0	0	0.143582	0	0	0
Tbx10	0.511903	1	-3.34134	0	0	0.196005	0	0	0
Tgm6	0.511903	1	-3.34134	0	0	0.110734	0	0	0
Them5	0.511903	1	-3.34134	0	0	0.303652	0	0	0
Trim10	0.511903	1	-3.34134	0	0	0.177206	0	0	0
Upk1b	0.511903	1	-3.34134	0	0	0.162955	0	0	0
Vmn2r112	0.511903	1	-3.34134	0	0	0.139554	0	0	0
4930452G13Rik	0.502111	1	-3.27761	0	0.293196	0	0	0	0
4930453L07Rik	0.502111	1	-3.27761	0	0.228785	0	0	0	0
4930546C10Rik	0.502111	1	-3.27761	0	0.137917	0	0	0	0
Cpa4	0.502111	1	-3.27761	0	0.138985	0	0	0	0
Dmrt2	0.502111	1	-3.27761	0	0.131909	0	0	0	0
Gja10	0.502111	1	-3.27761	0	0.231863	0	0	0	0
Gm15348	0.502111	1	-3.27761	0	0.096789	0	0	0	0
Gm16157	0.502111	1	-3.27761	0	0.263544	0	0	0	0
Mir681	0.502111	1	-3.27761	0	2.77526	0	0	0	0
Npffr1	0.502111	1	-3.27761	0	0.249143	0	0	0	0
Reg3d	0.502111	1	-3.27761	0	0.430206	0	0	0	0
Spaca4	0.502111	1	-3.27761	0	0.495729	0	0	0	0
Gm12530	0.512162	1	-3.21129	0.148523	0.050364	0	0	0	0
Mir683-2	0.512162	1	-3.21129	0	0	0	0	0	0
Gm2927	0.512163	1	-3.21044	0.013355	0.015281	0.047883	0	0	0
Mir181a-2	0.512163	1	-3.21044	0.882608	0.598585	0.921665	0	0	0
Mir669j	0.512163	1	-3.21044	0.605425	0.598585	0.757019	0	0	0
Mir6896	0.512163	1	-3.21044	0.749613	0.602684	0.639694	0	0	0
Mir7085	0.512163	1	-3.21044	0.882608	0.625793	1.76885	0	0	0
Gm8884	0.512424	1	-3.07076	0.340172	0.271234	0	0	0	0
Insl5	0.512424	1	-3.07076	0.190695	0.258659	0	0	0	0
Mir6965	0.512425	1	-3.06986	0	2.39434	1.37511	0	0	0
Wfdc3	0.121251	1	-3.02953	0.790042	0	3.19568	0	0	0.473988
4933406J10Rik	0.0771866	1	-2.97156	0.282893	0.561785	0.913276	0	0.198042	0
A130077B15Rik	0.675124	1	-2.92211	0	0.096357	0	0	0	0
Acoxl	0.675124	1	-2.92211	0	0.071137	0	0	0	0
Gpr6	0.675124	1	-2.92211	0	0.24338	0	0	0	0
Lmod3	0.675124	1	-2.92211	0	0.115071	0	0	0	0
Olfr282	0.675124	1	-2.92211	0	0.286392	0	0	0	0
Slc28a2	0.675124	1	-2.92211	0	0.06271	0	0	0	0
Vmn1r45	0.675124	1	-2.92211	0	0.066602	0	0	0	0
Vmn2r15	0.675124	1	-2.92211	0	0.102846	0	0	0	0
Vmn2r51	0.675124	1	-2.92211	0	0.093191	0	0	0	0
1700018A04Rik	0.143234	1	-2.907	0.233897	0.772962	0.291798	0.172852	0	0
1700010D01Rik	0.682237	1	-2.81888	0.507105	0	0	0	0	0
4930525C09Rik	0.682237	1	-2.81888	0.356105	0	0	0	0	0
4933416I08Rik	0.682237	1	-2.81888	0.159384	0	0	0	0	0
5430421F17Rik	0.682237	1	-2.81888	0.081588	0	0	0	0	0
Cpa2	0.682237	1	-2.81888	0.186514	0	0	0	0	0
Gm5346	0.682237	1	-2.81888	0.11816	0	0	0	0	0
Gm6607	0.682237	1	-2.81888	0.476481	0	0	0	0	0
Lpcat2b	0.682237	1	-2.81888	0.092956	0	0	0	0	0
Mir15b	0.682237	1	-2.81888	2.64783	0	0	0	0	0
Mir297a-4	0.682237	1	-2.81888	1.75507	0	0	0	0	0
Mir466g	0.682237	1	-2.81888	1.76522	0	0	0	0	0
Mir7685	0.682237	1	-2.81888	2.64783	0	0	0	0	0
Mir882	0.682237	1	-2.81888	3.30118	0	0	0	0	0
Nxf2	0.682237	1	-2.81888	0.087339	0	0	0	0	0
Olfr178	0.682237	1	-2.81888	0.270299	0	0	0	0	0
St8sia3os	0.682237	1	-2.81888	0.263462	0	0	0	0	0
Tex29	0.682237	1	-2.81888	0.24041	0	0	0	0	0
Twist2	0.682237	1	-2.81888	0.147326	0	0	0	0	0
Vmn1r232	0.682237	1	-2.81888	0.153828	0	0	0	0	0
Vmn1r90	0.682237	1	-2.81888	0.172076	0	0	0	0	0
Vpreb1	0.682237	1	-2.81888	0.254554	0	0	0	0	0
Zfp663	0.682237	1	-2.81888	0.078638	0	0	0	0	0
4932416K20Rik	0.682238	1	-2.8178	0.036237	0	0.021718	0	0	0
Gm10922	0.682238	1	-2.8178	0.003423	0	0.027124	0	0	0
Krtap8-1	0.682238	1	-2.8178	0.120425	0	0.097713	0	0	0
Rex2	0.682238	1	-2.8178	0.028258	0	0.025494	0	0	0
2300005B03Rik	0.682239	1	-2.81672	0	0	0.34313	0	0	0
A830019L24Rik	0.682239	1	-2.81672	0	0	0.131552	0	0	0
C130026I21Rik	0.682239	1	-2.81672	0	0	0.100693	0	0	0
Card11	0.682239	1	-2.81672	0	0	0.058093	0	0	0
Cstl1	0.682239	1	-2.81672	0	0	0.267785	0	0	0
Gal3st2	0.682239	1	-2.81672	0	0	0.078675	0	0	0
Gm12295	0.682239	1	-2.81672	0	0	0.068429	0	0	0
Gm15679	0.682239	1	-2.81672	0	0	0.104298	0	0	0
Gm17365	0.682239	1	-2.81672	0	0	0.198662	0	0	0
Gm3363	0.682239	1	-2.81672	0	0	0.10977	0	0	0
Gm5082	0.682239	1	-2.81672	0	0	0.122947	0	0	0
Gm6086	0.682239	1	-2.81672	0	0	0.055163	0	0	0
Gm9994	0.682239	1	-2.81672	0	0	0.173337	0	0	0
Mir18	0.682239	1	-2.81672	0	0	2.05799	0	0	0
Mir181c	0.682239	1	-2.81672	0	0	1.69516	0	0	0
Mir3095	0.682239	1	-2.81672	0	0	2.72506	0	0	0
Olfr1389	0.682239	1	-2.81672	0	0	0.214255	0	0	0
Slc25a48	0.682239	1	-2.81672	0	0	0.126305	0	0	0
Trpc5os	0.682239	1	-2.81672	0	0	0.07423	0	0	0
Gm21671	0.172544	1	-2.7782	0.024609	0.429742	1.40723	0	0.188408	0
Mir3077	1	1	-2.74313e-05	4.88193	4.81674	0.056127	0.098501	4.77524	4.5894
2310081J21Rik	0.381363	1	-2.74082	0.894028	0	0	0	0	0.208932
Napsa	0.139289	1	-2.72782	0	0.349686	1.17726	0	0.151931	0
Clec4a2	0.320695	1	-2.7132	0	0	0.728486	0	0	0.080196
Olfr520	0.339073	1	-2.71287	0.137357	0	0.832403	0	0.101303	0
5033406O09Rik	0.175904	1	-2.70752	0.52783	0.508226	0	0	0	0.137402
Mir3471-2	0.215107	1	-2.69109	1.73926	0.469478	5.78438	0	0	0.474291
Popdc2	0.233422	1	-2.69002	0	0.404893	0.265738	0	0.069616	0
BC048507	0.682411	1	-2.63819	0.203679	0.139136	0	0	0	0
Gm14346	0.682411	1	-2.63819	0	0	0	0	0	0
Gm2863	0.682411	1	-2.63819	0.0133	0.015218	0	0	0	0
Mir6540	0.682411	1	-2.63819	0.179791	0.31592	0	0	0	0
Snord23	0.682411	1	-2.63819	0.160474	0.084648	0	0	0	0
4930519F09Rik	0.682411	1	-2.63704	0	0.010627	0.012323	0	0	0
Mir3083	0.682411	1	-2.63704	0	0.570526	0.196445	0	0	0
4930564C03Rik	0.0917027	1	-2.59901	0.080645	0.691259	0.817498	0	0.166314	0
Ugt2b5	0.264951	1	-2.57013	0.276019	0.428588	0	0	0.099377	0
Vsx1	0.13163	1	-2.53344	0.144958	0.128173	0.147994	0	0	0.071668
Cyp2d11	0.345998	1	-2.50959	0	0.138101	0.297249	0	0.039711	0
Snora35	0.244789	1	-2.4969	2.64783	0.311867	2.6941	0.904104	0	0
Shh	0.437919	1	-2.49252	0.467702	0	0	0	0.064923	0
DQ267101	0.682584	1	-2.44562	0	1.89552	0	0	0	0
Dpcr1	0.682584	1	-2.44562	0	0.06679	0	0	0	0
E230025N22Rik	0.682584	1	-2.44562	0	0.08759	0	0	0	0
Foxa3	0.682584	1	-2.44562	0	0.059007	0	0	0	0
Gm10364	0.682584	1	-2.44562	0	0.124102	0	0	0	0
Gm3143	0.682584	1	-2.44562	0	0.170045	0	0	0	0
H2-Oa	0.682584	1	-2.44562	0	0.123255	0	0	0	0
Mir129-1	0.682584	1	-2.44562	0	2.39434	0	0	0	0
Mir1953	0.682584	1	-2.44562	0	1.06938	0	0	0	0
Mir3475	0.682584	1	-2.44562	0	2.0444	0	0	0	0
Mir453	0.682584	1	-2.44562	0	1.31397	0	0	0	0
Mir6393	0.682584	1	-2.44562	0	1.83396	0	0	0	0
Olfr1029	0.682584	1	-2.44562	0	0.121861	0	0	0	0
Olfr19	0.682584	1	-2.44562	0	0.184081	0	0	0	0
Pkd1l2	0.682584	1	-2.44562	0	0.017151	0	0	0	0
Prss34	0.682584	1	-2.44562	0	0.145216	0	0	0	0
Serpina10	0.682584	1	-2.44562	0	0.10119	0	0	0	0
Serpina1a	0.682584	1	-2.44562	0	0.064726	0	0	0	0
Serpina1b	0.682584	1	-2.44562	0	0.088073	0	0	0	0
Serpina1c	0.682584	1	-2.44562	0	0.088134	0	0	0	0
Serpina1d	0.682584	1	-2.44562	0	0.087034	0	0	0	0
Slc17a9	0.682584	1	-2.44562	0	0.059641	0	0	0	0
Sppl2c	0.682584	1	-2.44562	0	0.079094	0	0	0	0
Tigit	0.682584	1	-2.44562	0	0.184882	0	0	0	0
AA543401	0.162285	1	-2.44084	0.16316	0.222263	0.573166	0	0.077283	0.00826
Epo	0.364059	1	-2.43108	0.825637	0.241108	0	0	0	0.175691
2310002F09Rik	0.280789	1	-2.41903	0	0.677802	0	0	0.077481	0
Adam30	0.246791	1	-2.40107	0.023541	0.15104	0.32241	0	0.081574	0
Olfr545	0.265158	1	-2.3945	0.787016	0.091267	0.415494	0	0.114992	0
Olfr553	0.432085	1	-2.38499	0	0.812757	0	0	0	0.061644
Dnah8	0.158689	1	-2.38118	0	0.168045	0.048156	0	0.039369	0
Mc1r	0.280981	1	-2.37688	0.107706	0.072065	0.036529	0.033731	0	0
Crybb1	0.0919398	1	-2.36557	0.447876	1.5326	1.10171	0	0.551023	0
Tspan10	0.114143	1	-2.35624	0.238184	0.214029	0.34491	0	0.109811	0
Slc4a9	0.370849	1	-2.3526	0	0.424768	0	0.051564	0	0
Ferd3l	0.419581	1	-2.34484	0	0.116335	0.5926	0	0.025008	0
Rax	0.204552	1	-2.32554	1.52871	0.369767	0	0.373683	0	0
Akr1c21	0.374609	1	-2.31524	0.55126	0	0.296414	0	0.161158	0
Actl7b	0.11162	1	-2.29721	0.183851	0.245163	1.31008	0.086952	0.047641	0.149554
Rnase6	0.226235	1	-2.28794	0	0.476185	1.48414	0	0.291492	0
D830026I12Rik	0.341999	1	-2.27978	0	0.36793	0.290228	0	0.095476	0
H2-Q6	0.113137	1	-2.27807	0	3.23311	7.52247	0	0	2.23491
Rnase13	0.0952402	1	-2.2769	2.60901	2.90811	0	0.572221	0.27034	0.19557
1700065D16Rik	0.310847	1	-2.27425	0	3.20079	0	0	0.440275	0
4930407G08Rik	0.516334	1	-2.27177	0.881591	0	0	0	0.071701	0
Mir125a	0.516203	1	-2.26897	0	0	8.08229	0	0.085779	0
Mir302a	0.446389	1	-2.26728	0	0.780763	7.95214	0	0	0.069888
Otos	0.34337	1	-2.24249	0.639221	0	1.11489	0	0	0.22041
Olfr57	0.490168	1	-2.19061	0	0.328113	0.204552	0	0.089203	0
Onecut1	0.153789	1	-2.17983	0	0.872101	0.735963	0.091754	0	0.154012
Slc9a3	0.428207	1	-2.15183	0.073618	0	0.280549	0	0.055173	0
Myadml2	0.186554	1	-2.1286	0.226486	0.10664	0.330875	0	0.069975	0.055046
Pirb	0.245438	1	-2.12856	0	0.285995	0.246379	0	0.073712	0
Mir6932	0.261242	1	-2.11622	0.882608	3.59151	12.7583	1.55064	0	1.53414
Dct	0.250242	1	-2.10679	0	0.460775	0.353975	0	0.17086	0
Bik	0.305015	1	-2.10265	0	0.554551	1.27324	0	0	0.296818
Zc3h12d	0.434697	1	-2.0874	0.095744	0	0.064506	0	0	0.026383
Tas2r143	0.434843	1	-2.08652	0.296204	0	0.45207	0.139136	0	0
Mir6975	0.280713	1	-2.08638	7.01746	2.84573	5.32931	0	0.650938	0.863887
Olfr1366	0.360732	1	-2.07897	0	0.832566	0.163588	0	0	0.180318
Mei4	0.101973	1	-2.07689	0.426454	0.207481	0.391074	0.105297	0	0.107581
4933417G07Rik	0.150904	1	-2.07593	0.427987	1.17599	0.387808	0.39359	0.068413	0
Gm12866	0.0646634	1	-2.07248	0.234517	1.71157	0.745405	0	0.114917	0.478214
Kbtbd13	0.110921	1	-2.06988	0.307382	0.148991	0.183296	0.022082	0.064897	0.042773
Vmn2r86	0.202745	1	-2.05188	0.102052	0.11598	0.284257	0	0.096606	0
Vmn2r84	0.567274	1	-2.05019	0	0.239479	0	0	0	0.027929
Mir669o	0.563582	1	-2.02621	0	5.38726	0	0	0.644157	0
4930557A04Rik	1	1	-1.99301	0.213431	0	0	0	0	0
Csnka2ip	1	1	-1.99301	0.097993	0	0	0	0	0
Gm11780	1	1	-1.99301	0.077523	0	0	0	0	0
Gm13242	1	1	-1.99301	0.028314	0	0	0	0	0
Gm21950	1	1	-1.99301	0.013628	0	0	0	0	0
Lrrc10	1	1	-1.99301	0.091474	0	0	0	0	0
Mir185	1	1	-1.99301	0.882608	0	0	0	0	0
Mir1941	1	1	-1.99301	0.638031	0	0	0	0	0
Mir301b	1	1	-1.99301	0.163783	0	0	0	0	0
Mir378d	1	1	-1.99301	0.577707	0	0	0	0	0
Mir487b	1	1	-1.99301	0.333669	0	0	0	0	0
Olfr510	1	1	-1.99301	0.139163	0	0	0	0	0
Pax2	1	1	-1.99301	0.032365	0	0	0	0	0
Rpl39l	1	1	-1.99301	0.160075	0	0	0	0	0
Vmn1r51	0.563646	1	-1.99197	0	0	0.391343	0	0.062086	0
Ccdc54	1	1	-1.99141	0	0	0.091466	0	0	0
Cckar	1	1	-1.99141	0	0	0.044763	0	0	0
Cldn4	1	1	-1.99141	0	0	0.035207	0	0	0
Gm13154	1	1	-1.99141	0	0	0.016201	0	0	0
Gm4907	1	1	-1.99141	0	0	0.098715	0	0	0
Gm5925	1	1	-1.99141	0	0	0.013597	0	0	0
Hamp2	1	1	-1.99141	0	0	0.302084	0	0	0
Ifnab	1	1	-1.99141	0	0	0.166203	0	0	0
Igf2bp1	1	1	-1.99141	0	0	0.015965	0	0	0
Mir152	1	1	-1.99141	0	0	1.79607	0	0	0
Mir3470a	1	1	-1.99141	0	0	0.472649	0	0	0
Mir3473c	1	1	-1.99141	0	0	1.2639	0	0	0
Mir362	1	1	-1.99141	0	0	0.631429	0	0	0
Mir6337	1	1	-1.99141	0	0	0.726979	0	0	0
Mir6406	1	1	-1.99141	0	0	0.898032	0	0	0
Mir676	1	1	-1.99141	0	0	0.060542	0	0	0
Mir6917	1	1	-1.99141	0	0	1.79607	0	0	0
Mir7058	1	1	-1.99141	0	0	0.179606	0	0	0
Mir7230	1	1	-1.99141	0	0	0.465052	0	0	0
Mir7681	1	1	-1.99141	0	0	0.56127	0	0	0
Mir92-1	1	1	-1.99141	0	0	0.359213	0	0	0
Mpz	1	1	-1.99141	0	0	0.067589	0	0	0
Olfr1509	1	1	-1.99141	0	0	0.118256	0	0	0
Olfr689	1	1	-1.99141	0	0	0.035436	0	0	0
Olfr984	1	1	-1.99141	0	0	0.119737	0	0	0
Tspear	1	1	-1.99141	0	0	0.054337	0	0	0
Vmn1r50	1	1	-1.99141	0	0	0.071708	0	0	0
Zfp600	1	1	-1.99141	0	0	0.023994	0	0	0
Carlr	0.299209	1	-1.98665	0	0.343645	0.448143	0	0	0.198583
Gm20063	0.214811	1	-1.97847	0.218829	1.13011	0.473054	0	0	0.366091
Olfr315	0.585241	1	-1.96652	0.527088	0	0	0	0.071094	0
Mettl7b	0.506343	1	-1.96074	0	0.315658	0.100516	0	0	0.081293
Hepacam2	0.488092	1	-1.95591	0	0.458308	0	0.108262	0	0
Gm10863	0.359167	1	-1.95365	0	0.83556	1.22918	0	0	0.501816
Lhx1os	0.106206	1	-1.93902	1.44414	1.08302	2.23717	0	0.609684	0.441635
Mir7660	0.517765	1	-1.9364	1.31691	0	4.80376	0	0.650938	0
Rnf148	0.451418	1	-1.93435	0.107306	0.499303	0	0	0.103249	0
Slc39a5	0.507259	1	-1.93217	0.111966	0	0.089006	0	0.020432	0
Mir99b	0.213065	1	-1.93083	4.2113	5.78917	8.08229	1.64505	0	3.41852
Pkhd1l1	0.261486	1	-1.92441	0.047528	0.131626	0	0	0.007554	0.040146
Tmem221	0.194268	1	-1.9159	0.407447	0.245159	0.5841	0	0.256355	0
Oas1c	0.203322	1	-1.90951	0.399992	0.162084	0.439981	0.26878	0	0
Mab21l3	0.409365	1	-1.88702	0	0.099932	0.177436	0	0	0.071627
Gm2762	0.514372	1	-1.85209	0	0.172613	0.138218	0	0.044719	0
H2afb3	0.56861	1	-1.84832	0	1.52398	0	0.359884	0	0
A730085K08Rik	0.589736	1	-1.8154	0	1.39843	0	0	0.292977	0
Mir744	0.662754	1	-1.79206	0	4.26192	0	0	0.234338	0
Ltbp2	0.357527	1	-1.78795	0.130687	0	0.202064	0	0	0.092368
Gm21283	0.356195	1	-1.7697	0	1.26887	2.18027	0	0.863397	0
Gdf6	0.523028	1	-1.76817	0.147185	0.075416	0	0	0.04847	0
Hbb-bs	0.213313	1	-1.76752	29.4026	0	111.287	0	28.792	13.3573
Cytl1	0.380401	1	-1.76111	0.803772	0	0.612211	0	0.360221	0
Cldn7	0.35931	1	-1.73724	0.208333	0.169517	0.457129	0	0	0.253408
Gm1123	0.57307	1	-1.73529	0	0	0.623855	0	0	0.138531
Tssk4	0.384606	1	-1.73465	0	0.112857	0.574664	0	0.155867	0
Pik3c2g	0.167981	1	-1.73118	0.58607	0.296576	0.236324	0	0	0.333757
Mir6407	0.256203	1	-1.72849	0	12.0487	7.29096	3.50361	0.95385	1.24879
Mir669g	0.603626	1	-1.72807	0	1.05117	1.88368	0	0.539802	0
Adcyap1	0.1108	1	-1.72414	1.58462	0.492144	0.297913	0	0.590082	0.122645
Prps1l1	0.560566	1	-1.71624	0.077413	0.106431	0.037507	0	0.041557	0
2310061N02Rik	1	1	-1.71481	0	0.111101	0	0	0	0
4930567H17Rik	1	1	-1.71481	0	0.044894	0	0	0	0
AA792892	1	1	-1.71481	0	0.051093	0	0	0	0
Gm3701	1	1	-1.71481	0	0	0	0	0	0
Gm8221	1	1	-1.71481	0	0.010508	0	0	0	0
Kif2b	1	1	-1.71481	0	0.039027	0	0	0	0
Mir145b	1	1	-1.71481	0	0.159623	0	0	0	0
Mir146b	1	1	-1.71481	0	0.44482	0	0	0	0
Mir181d	1	1	-1.71481	0	1.17223	0	0	0	0
Mir188	1	1	-1.71481	0	0.90668	0	0	0	0
Mir26a-2	1	1	-1.71481	0	0.343274	0	0	0	0
Mir3098	1	1	-1.71481	0	1.45828	0	0	0	0
Mir3107	1	1	-1.71481	0	0.305943	0	0	0	0
Mir486	1	1	-1.71481	0	0.392821	0	0	0	0
Mir669f	1	1	-1.71481	0	0.286925	0	0	0	0
Mir6964	1	1	-1.71481	0	0.598585	0	0	0	0
Mir7-2	1	1	-1.71481	0	0.129591	0	0	0	0
Mir7043	1	1	-1.71481	0	1.19717	0	0	0	0
Mir7053	1	1	-1.71481	0	1.19717	0	0	0	0
Mir7088	1	1	-1.71481	0	0.111365	0	0	0	0
Mir7242	1	1	-1.71481	0	0.63647	0	0	0	0
Olfr101	1	1	-1.71481	0	0.010332	0	0	0	0
Olfr108	1	1	-1.71481	0	0.01557	0	0	0	0
Olfr1347	1	1	-1.71481	0	0.092282	0	0	0	0
Olfr1393	1	1	-1.71481	0	0.095287	0	0	0	0
Olfr560	1	1	-1.71481	0	0.010451	0	0	0	0
Olfr98	1	1	-1.71481	0	0.008689	0	0	0	0
[truncated: 22,423 more rows]
