# Supplementary material for: Astrocytic phagocytosis is a compensatory mechanism for microglial dysfunction
Source: EMBO J. 2020 Sep 22;39(22):e104464. doi: 10.15252/embj.2020104464 (PMC7667883; doi:10.15252/embj.2020104464)
Supplement: Supplementary file 4 — Table EV2 [file EMBJ-39-e104464-s004.xlsx]

## Sheet: Table S2
Table EV2 The 160 genes upregulated in isolated hippocampal astrocytes of Siglechdtr/dtr mice 2 days after DT administration.
Gene	p-value	q-value	log2(fold-change)	PBS #1	PBS #2	PBS #3	DT #1	DT #2	DT #3
Serpina3n	1.3664e-147	3.33688e-143	3.45615	19.1071	16.1279	20.5318	227.967	199.419	182.924
A2m	4.89496e-46	3.98466e-42	2.17649	22.3761	15.9169	17.1788	89.5631	85.8179	74.8008
C4b	2.89787e-43	1.76922e-39	1.72891	233.291	212.496	223.783	838.061	726.609	654.627
Gfap	3.98492e-42	1.94632e-38	1.92377	930.816	974.729	1146.15	4214.01	3846.6	3517.78
Osmr	1.66186e-41	6.76405e-38	1.6137	50.5993	59.0553	63.9381	192.308	178.395	160.68
C4a	4.34538e-37	1.51598e-33	1.88965	13.5822	11.6362	13.9635	48.9717	49.2616	46.5815
Aspg	1.469e-36	4.48429e-33	2.27898	5.34079	6.96364	6.88988	35.2666	31.6171	26.6056
Gldn	2.22365e-33	5.43037e-30	4.76629	0.0920825	0.271311	0.413393	8.99123	6.85633	5.80088
Serpinf2	2.29442e-32	4.66934e-29	5.55667	0	0.271311	0	6.59066	4.64671	5.36473
Timp1	3.9744e-28	6.93277e-25	9.32248	0	0	0	3.53539	2.89201	2.96586
Cd44	1.54406e-26	2.51384e-23	1.73296	11.7866	15.8566	17.2706	51.4159	47.4744	50.6378
Lyve1	1.95137e-25	2.8032e-22	3.3511	1.05895	0.693349	1.37798	11.3045	12.7378	7.32743
Sbno2	1.06465e-23	1.44443e-20	1.53475	21.1329	24.0864	24.8495	65.0773	80.5213	57.3982
Cxcl5	1.8415e-20	2.36691e-17	2.50787	2.30206	2.0499	1.88323	14.0979	13.2253	8.15613
Glycam1	2.87921e-19	3.51566e-16	3.97941	0	0.391893	0.275595	4.27738	4.02931	3.22756
Mrc1	2.56844e-18	2.98686e-15	1.47571	16.6669	11.3046	16.9491	44.0396	40.3256	40.0828
C3	1.28338e-17	1.42461e-14	1.35375	13.3059	14.6206	13.3204	33.0406	30.8373	41.7838
Slc14a1	1.9984e-17	2.12187e-14	0.917598	131.172	133.605	141.748	278.335	249.688	239.886
Cebpd	2.68275e-17	2.72981e-14	1.63895	30.7556	18.208	25.1251	90.2615	79.8064	60.1896
Slc5a3	1.82771e-16	1.78538e-13	1.11797	50.231	61.889	60.7687	147.002	125.039	103.413
Ggta1	1.49774e-15	1.40678e-12	1.16249	24.7242	19.052	23.5634	52.638	46.0122	51.8154
Wfs1	1.99869e-15	1.80778e-12	0.877364	48.9879	45.4897	43.1766	85.7222	87.3127	79.773
Dbndd2	4.6625e-15	4.06654e-12	0.967195	36.0043	41.1186	38.3537	72.1917	81.2037	72.4892
Stat3	6.74754e-15	5.68213e-12	0.977997	144.708	149.1	118.368	243.2	303.011	265.794
Hgf	1.97319e-14	1.60624e-11	1.11372	17.7719	19.2329	18.8323	44.476	39.3508	37.1169
Plce1	7.60423e-14	5.62736e-11	0.856261	129.79	104.123	107.528	201.124	213.066	203.641
Il1r1	1.30295e-13	9.35866e-11	1.23515	13.5361	9.76718	10.7023	27.4975	27.3928	24.9045
Gm4724	9.0545e-13	6.14222e-10	3.65898	1.61144	0.512476	2.1129	12.2211	32.1695	8.46144
Ip6k3	8.86259e-13	6.14222e-10	1.69646	3.77538	2.68296	2.80188	9.29676	11.3406	9.2029
Tnfrsf1a	1.51814e-12	1.00201e-09	1.03077	31.0778	23.6643	31.6475	57.2209	62.2594	56.6131
Plau	1.86116e-12	1.19609e-09	1.62091	3.45309	3.91893	3.49087	13.8797	9.84583	9.85714
F13a1	3.06308e-12	1.91804e-09	1.40214	5.70912	4.58213	5.37411	12.1774	15.4999	13.5209
Ccl2	6.23711e-12	3.80791e-09	2.82252	0.73666	0.542621	0.18373	4.0155	2.69704	3.83818
Met	4.39784e-11	2.6195e-08	1.73912	1.74957	2.62267	2.34256	7.76912	6.17395	8.72313
Grm5	3.01552e-10	1.7126e-07	0.841122	31.9987	37.682	38.6293	64.4663	70.9679	58.6194
Fcgr2b	3.29964e-10	1.83138e-07	2.34503	0.506454	1.47714	1.37798	7.63818	4.32177	5.45196
Il13ra1	3.39326e-10	1.84148e-07	0.998783	14.8713	12.7215	17.2706	30.2472	27.5878	31.6214
Tgm1	4.41461e-10	2.34368e-07	3.79494	0.0920825	0.211019	0	1.70222	1.85219	1.30847
Ccl12	1.16864e-09	6.07219e-07	2.47219	0.322289	1.23597	0.73492	4.1028	3.31444	5.80088
Chil1	2.10725e-09	1.05023e-06	0.804224	36.0503	41.3899	39.7316	78.4332	64.729	61.6289
Cxcl1	3.38843e-09	1.65498e-06	2.2585	0.73666	0.422039	0.688988	3.01163	2.43709	3.27117
Slc22a4	7.21766e-09	3.45612e-06	0.895564	19.9819	18.7506	17.2247	40.3296	34.3142	29.4842
Pros1	1.0623e-08	4.98895e-06	0.579048	67.9109	62.9441	72.2059	100.213	98.8807	104.067
Igfbp5	1.41347e-08	6.27606e-06	0.663821	342.225	325	308.988	577.054	479.683	489.935
Snurf	1.54539e-08	6.73929e-06	6.9603	0.0460413	0.0602912	0.0459325	8.81664	12.1854	0.0436157
Tmem176a	1.90898e-08	8.17882e-06	0.827841	18.7848	19.9865	21.6802	40.2423	32.6245	34.5
Icam1	2.88997e-08	1.1962e-05	1.0762	5.38683	6.39087	7.53293	14.0106	13.2902	13.4336
Slc39a1	3.57771e-08	1.45619e-05	0.564753	69.5223	64.6322	72.6193	108.942	98.5882	98.1788
Evi2b	4.48778e-08	1.79666e-05	4.21255	0	0.361747	0	2.22598	4.74419	0.915929
Chl1	4.90521e-08	1.9321e-05	0.606335	62.0176	70.2092	79.3714	104.403	104.795	112.965
Irgm1	5.82661e-08	2.22331e-05	0.847619	22.0077	18.0271	23.3797	37.5362	41.5279	34.7617
Neto2	6.14188e-08	2.30755e-05	0.879072	9.4845	9.58631	10.0592	17.8515	17.7095	18.0133
Clip3	9.99672e-08	3.69894e-05	0.576072	113.446	101.621	103.899	169.262	160.653	145.458
Flot1	1.09115e-07	3.86188e-05	0.644488	42.1277	38.9783	45.4273	67.8271	65.0864	64.7256
S100a6	1.37333e-07	4.79114e-05	0.890691	14.457	15.0427	15.2496	33.8699	23.0061	26.213
Hspb6	1.58106e-07	5.43819e-05	0.994645	8.01118	6.99378	5.7875	14.1852	13.5827	13.6953
Flnc	1.85008e-07	6.2751e-05	0.842511	22.3761	21.946	23.839	38.9766	34.2817	49.024
Tmem176b	1.88051e-07	6.29095e-05	0.624195	95.6737	116.573	107.298	186.459	154.024	152.349
Dkk3	2.01184e-07	6.63935e-05	0.566065	331.451	321.081	321.757	516.297	458.465	467.691
Csf1	2.04998e-07	6.67501e-05	1.05546	73.3437	33.8535	60.9525	104.665	124.064	120.292
Lypla2	2.16062e-07	6.94268e-05	0.712204	26.9802	26.7995	23.3337	41.1589	43.4126	41.8274
Adnp	2.82087e-07	8.94654e-05	1.48075	45.1204	24.4782	13.9176	82.2305	73.6	77.1997
F5	3.68486e-07	0.000115369	1.41416	8.88596	20.1071	9.69176	43.865	34.4766	25.2098
Hmox1	3.8424e-07	0.000118779	1.07982	7.68889	4.8233	6.33869	12.7012	14.2001	12.6922
Rgl1	6.01884e-07	0.000183733	0.529436	148.161	132.912	133.434	208.239	202.246	187.678
Cpne8	6.80809e-07	0.00020526	0.974536	6.86015	11.0634	10.197	18.7681	19.4967	17.1846
Cd68	7.55548e-07	0.000225015	1.24912	3.13081	2.98442	2.89375	8.86029	5.81651	6.80404
Tnfrsf12a	7.77527e-07	0.000228771	1.80771	0.598536	0.844077	1.65357	3.92821	3.41192	3.44564
Parp3	8.30736e-07	0.000241517	0.829662	11.188	11.9377	13.1826	24.4422	20.9914	19.1037
Igsf10	1.02112e-06	0.000289963	0.796083	12.5693	11.2745	10.9319	20.2084	20.634	19.4962
Vim	2.10543e-06	0.000565019	0.636807	234.856	295.789	327.315	456.196	403.451	474.538
Ptx3	2.17367e-06	0.000576992	1.78737	0.552495	1.68815	1.56171	5.28126	4.80918	3.22756
Socs3	2.4592e-06	0.000638895	0.811544	11.0959	12.9023	16.4438	23.8748	24.6633	22.3748
Strip2	2.54183e-06	0.000653412	0.974827	6.21557	5.27548	5.6497	10.5625	13.0953	9.90075
Gfpt2	2.74394e-06	0.000698019	0.767178	14.457	16.4294	13.596	27.3229	27.4253	21.0664
Fcna	3.15075e-06	0.000785147	3.65874	0	0	0.36746	1.74587	1.59223	1.09039
Kif18a	3.25779e-06	0.000803622	1.3196	1.97977	1.83888	2.66409	6.02325	5.62154	4.4488
S100a10	3.44808e-06	0.000830517	0.692098	31.8145	39.7922	39.3182	70.7514	55.4356	53.2111
Nfasc	3.46885e-06	0.000830517	0.641386	95.7198	88.387	63.8921	123.258	137.777	125.875
Aldh1l2	5.13418e-06	0.0012173	0.994663	7.41264	8.89296	12.4936	23.5692	17.482	16.3123
Gpnmb	6.86449e-06	0.00158149	0.985736	8.01118	10.5208	12.0343	26.5372	18.1969	15.8761
Endou	6.95855e-06	0.00158818	1.35235	1.3352	1.98961	2.38849	5.58678	4.90667	4.14349
Dok2	8.17813e-06	0.00184924	4.35152	0	0	0.137798	1.13482	0.747373	0.915929
C1rl	8.26109e-06	0.00185086	2.65611	0.184165	0.241165	0.0918651	1.22211	1.13731	1.09039
Cd9	8.64471e-06	0.0019192	0.563051	53.8683	54.4731	61.8711	97.987	72.4627	81.0815
Ccl7	1.00629e-05	0.00219417	3.54438	0.552495	0	0	2.61881	2.27461	1.30847
Lgals3bp	1.17285e-05	0.00253471	0.49891	64.5498	51.5792	58.7477	86.5079	79.3515	81.0379
Npr3	1.36665e-05	0.00292763	1.04357	3.40705	4.94388	3.26121	8.51112	8.48106	7.15297
Fam167a	1.42508e-05	0.00302626	0.751472	9.62262	11.2142	9.7377	16.3239	15.9548	19.3654
Piezo2	1.73008e-05	0.00358054	6.97012	0	0	0	0.654701	0.519912	0.654235
Vwa5a	2.03107e-05	0.00416812	0.419521	88.6294	89.4722	90.533	125.572	118.897	114.84
Adamtsl3	2.22041e-05	0.00448138	0.999405	6.5839	10.4907	10.9319	24.093	14.0701	18.0133
Nfix	2.25143e-05	0.00450674	0.723188	229.331	136.831	140.278	288.592	293.393	253.8
Bcl3	2.4399e-05	0.00483392	1.81348	0.782701	0.361747	1.05645	2.35692	3.21695	1.9627
Man1a	2.45447e-05	0.00483392	0.696515	20.4884	26.7392	30.7748	45.218	38.116	43.1795
Nln	3.13734e-05	0.00603284	0.46629	63.3988	67.4358	55.0731	89.8687	86.5328	80.6453
Txnrd1	3.24452e-05	0.00619019	0.429884	56.2624	60.7736	62.1467	81.052	82.536	77.8103
Sulf1	3.31238e-05	0.00627067	1.09965	9.89887	16.972	7.25734	28.6323	26.3855	18.4494
Serping1	3.63129e-05	0.00682153	1.04721	6.81411	3.40646	6.29276	11.3045	10.6257	11.9507
Ngfr	3.82392e-05	0.00712855	1.54247	1.01291	0.844077	0.780853	3.49174	2.3396	1.87547
Cbr2	3.97476e-05	0.0073536	3.47962	0	0	0.826785	3.3608	3.5419	2.09355
Rasgrp1	4.17171e-05	0.00765995	0.561759	41.1609	53.1166	57.9668	71.537	74.6398	78.639
Gsn	4.21369e-05	0.0076793	0.714206	73.4818	105.57	125.763	200.208	141.416	158.587
Col16a1	4.82023e-05	0.00859233	0.511647	71.8244	59.3869	55.5324	87.8609	98.8807	79.2933
Chia1	5.12398e-05	0.00906758	3.705	0	0.180874	0	0.567408	0.812362	1.57016
Mef2b	5.20333e-05	0.00914177	3.32931	0	0.241165	0	0.785642	1.07232	1.09039
Rsc1a1	5.31945e-05	0.00923006	1.85723	1.15103	3.31602	0.780853	4.1028	5.65404	9.63906
Slc7a8	5.59761e-05	0.00955938	0.947325	3.72934	4.55199	5.97123	10.257	9.09845	8.11251
Wdr72	5.90495e-05	0.00997663	7.08923	0	0	0	1.00388	0.844856	0.130847
Celsr2	5.92364e-05	0.00997663	0.426784	206.541	192.118	204.538	289.902	259.533	261.345
Hmga1-rs1	6.10674e-05	0.0101451	0.938525	8.65576	5.75781	4.63919	11.4355	11.6005	13.4336
Mfap3l	6.10186e-05	0.0101451	0.452408	436.793	454.506	423.085	639.119	601.278	558.193
Siglec1	6.67573e-05	0.0110154	2.16771	0.184165	0.391893	0.229663	0.916582	1.59223	1.26485
Angpt1	6.87028e-05	0.0111853	0.542822	46.3635	57.6384	49.4693	85.3731	73.2425	65.2054
Adamts1	7.26956e-05	0.0116796	0.555964	62.6622	64.0896	89.0632	105.494	117.792	93.73
Lilrb4a	7.98529e-05	0.0126629	2.02111	0.0920825	1.14553	0.505258	2.83704	2.43709	2.13717
Mrps6	9.50871e-05	0.014697	0.615904	13.5822	17.7256	16.2601	26.7118	23.266	23.1163
Lgi4	9.73096e-05	0.0149459	0.416348	167.314	170.232	156.951	235.3	220.637	204.078
Map3k14	9.92496e-05	0.0151486	0.563934	22.6983	21.4034	21.7261	33.3461	35.2565	28.6119
Slc39a14	0.000103409	0.0155885	1.11562	33.1957	13.656	16.0305	35.7903	39.9357	60.3641
Pdlim4	0.000111972	0.0165989	0.575055	30.8476	29.1207	22.7366	40.6788	43.2826	39.2977
Slc1a4	0.00011215	0.0165989	0.433994	351.157	306.038	324.697	473.524	432.144	420.717
Mamdc2	0.000114818	0.0168914	0.645914	10.4974	10.8524	9.18651	16.6731	15.8898	15.3091
Emp1	0.000117996	0.017255	0.93736	5.06454	4.19024	4.91478	8.51112	7.01881	11.6018
Cldn2	0.00011915	0.01732	1.42566	0.920825	2.53223	1.14831	3.75362	5.19912	3.66372
Lbp	0.000127085	0.0183531	0.771405	22.1458	25.4731	19.9806	28.7632	35.3215	51.4665
Dnah11	0.00012776	0.0183531	0.658039	38.2603	43.7413	36.4704	50.6739	54.9482	81.5177
Msr1	0.000133177	0.0189088	2.50148	0	0.422039	0.459325	2.92433	1.29978	0.959544
Nek6	0.000140778	0.0198725	0.503019	27.9931	30.8088	28.3863	40.897	43.9	38.8179
Naprt	0.000146262	0.020528	0.5327	23.8954	25.5936	23.4715	37.318	35.3865	32.9298
Pdpn	0.000149302	0.0208349	0.390561	122.654	113.468	110.1	155.95	150.027	147.857
Akna	0.000154225	0.0213996	0.535118	21.3171	24.1466	25.217	34.9174	30.9022	36.7244
Cnn3	0.000165881	0.0228868	0.402513	363.634	368.168	360.295	502.418	461.487	479.729
Stk40	0.000174215	0.0239018	0.432024	53.8222	48.5646	50.2961	68.5254	71.4554	65.8596
Dnah10	0.000178996	0.0244023	0.623216	41.5292	41.7818	47.2186	55.5187	58.4251	87.1441
S100a16	0.000180588	0.0244023	0.402919	66.8979	65.6873	76.5695	88.0792	90.0422	98.3097
Gfra1	0.000188246	0.0251211	1.60758	7.13639	10.7017	8.68125	13.1377	13.0953	54.7376
Ccdc40	0.000193474	0.0256784	0.645106	35.8661	39.0989	36.792	44.5197	54.3308	76.0221
Gm13293	0.000198486	0.0261247	1.32459	1.19707	1.29626	1.92917	4.6702	4.0943	2.26801
BC022687	0.000198976	0.0261247	0.745586	5.98536	5.36592	5.23631	9.25311	9.29342	9.24652
Asap3	0.000217657	0.0284246	0.619423	11.6945	10.2495	11.2075	17.8079	17.5795	15.4399
Cebpb	0.000245209	0.0318524	2.09427	10.2672	1.47714	1.19425	15.7565	20.0491	19.2781
Cela1	0.00025084	0.0322409	2.71427	0.276248	0	0.321528	1.52764	1.42976	0.785082
Stom	0.000256322	0.032773	0.375502	60.8665	62.2507	59.5745	82.9288	78.7341	75.4115
Ace	0.00026868	0.0341742	0.92532	10.2672	16.1882	8.22192	27.7157	22.7461	15.658
1700003M02Rik	0.000273071	0.0343745	0.656346	12.6613	15.8867	15.0659	19.2482	21.2839	28.3502
Ptges	0.000274707	0.0344031	0.628782	10.4974	11.4252	13.7798	19.641	19.1068	16.3995
Cacng5	0.000281349	0.0350552	0.95265	3.45309	3.13514	2.1129	5.49949	5.39408	6.01896
Rsph4a	0.000284069	0.0352145	0.590739	47.8829	62.311	56.9563	67.6088	75.3872	108.952
Ctsc	0.000288318	0.035382	0.79465	8.51763	9.25471	10.1052	21.7797	12.4454	14.2187
Tnf	0.000309492	0.0376297	2.25242	0	0.271311	0.73492	1.61493	1.7872	1.3957
Camkk2	0.000315977	0.0382003	0.577362	16.6209	21.4335	17.1328	24.4422	30.3173	27.7396
Slc4a10	0.000329435	0.0396312	0.617139	23.3429	32.3463	22.1854	42.7738	42.3403	34.5872
Aebp1	0.000337125	0.0403575	0.665482	29.8808	33.3712	29.8102	38.4091	42.8277	66.5139
Zfp703	0.000363194	0.0430561	0.518285	26.2435	22.7298	20.3022	32.9097	33.0144	33.2787
Dsc3	0.00037646	0.0444132	0.863961	8.37951	9.73704	8.54345	13.094	12.023	23.5525
Ccdc103	0.000379132	0.0444346	0.774963	5.06454	4.58213	5.5119	8.46747	9.81333	7.54551
Nlrc5	0.000397536	0.0457936	0.945907	2.07186	3.49689	3.39901	5.4122	6.36892	5.5828
Dst	0.000416916	0.0478005	0.484516	1991.24	1554.55	1976.66	2719.67	2473.15	2533.5
Ppap2a	0.000436106	0.049767	0.477213	22.8825	22.0967	23.7471	31.5566	32.1695	31.883
