# Supplementary material for: Astrocytic phagocytosis is a compensatory mechanism for microglial dysfunction
Source: EMBO J. 2020 Sep 22;39(22):e104464. doi: 10.15252/embj.2020104464 (PMC7667883; doi:10.15252/embj.2020104464)
Supplement: Supplementary file 5 — Table EV3 [file EMBJ-39-e104464-s005.xlsx]

## Sheet: Sheet1
Table EV3 The 54 genes downregulated in isolated hippocampal astrocytes of Siglechdtr/dtr mice 2 days after DT administration.
Gene	p-value	q-value	log2(fold-change)	PBS #1	PBS #2	PBS #3	DT #1	DT #2	DT #3
Mdm4	1.84695e-62	2.25522e-58	-1.91038	103.317	107.62	108.401	30.5964	28.8551	25.4715
Itgam	4.39675e-35	1.19303e-31	-3.15249	12.5693	17.6352	17.5462	1.65858	1.39726	2.35525
Ctss	3.67878e-33	8.16722e-30	-2.15698	27.2564	36.5365	37.8025	8.16194	8.09112	6.49873
Cx3cr1	7.421e-32	1.39406e-28	-3.01294	13.1218	22.3681	18.9242	1.78952	2.76203	2.13717
Csf1r	3.59062e-26	5.4804e-23	-1.74977	25.2306	28.8192	31.1423	9.16582	8.48106	7.67636
Siglech	2.1454e-14	1.69009e-11	-8.43333	0.966866	2.14034	1.92917	0	0	0
Selplg	5.6298e-14	4.29641e-11	-3.45573	5.06454	6.63204	7.07361	0.218234	0.29245	1.22124
Plcxd1	2.49707e-10	1.45193e-07	-2.16263	4.88037	4.79315	4.27172	0.829288	1.55973	0.654235
Gm10790	1.64776e-09	8.38332e-07	-4.83231	1.24311	1.11539	1.46984	0	0	0.130847
4632428N05Rik	1.19632e-08	5.45698e-06	-0.778302	41.5292	39.6716	43.2684	23.6129	25.5407	23.3344
Tmem119	1.20665e-08	5.45698e-06	-2.41773	2.76248	3.88879	5.23631	0.480114	0.454923	1.30847
Gpr34	2.65955e-08	1.11981e-05	-1.76236	3.45309	3.79835	5.14444	1.3967	1.23479	1.00316
Reln	5.1016e-08	1.97756e-05	-0.615413	132.599	129.897	159.983	97.5941	89.2298	88.8887
P2ry12	1.0224e-07	3.72656e-05	-0.956946	17.1734	17.9366	17.8678	10.5625	9.26093	7.45828
Hexb	1.05304e-07	3.78181e-05	-0.721381	57.4595	66.9233	61.0443	42.9921	33.7618	35.8521
Gpr17	9.84095e-07	0.000282736	-0.857254	71.0877	49.8006	61.5955	29.5925	28.8226	42.3072
Mpeg1	1.20205e-06	0.000337416	-1.39513	4.05163	4.88359	5.23631	1.83316	1.52724	2.04994
Apln	1.38395e-06	0.000384061	-0.518851	125.831	106.203	106.747	81.1393	80.3913	74.8008
Olfml3	1.74701e-06	0.000479368	-1.07792	8.05722	8.41063	9.92143	3.44809	4.35426	4.66688
Slc2a5	1.81612e-06	0.000492795	-4.07623	0.828743	1.74845	1.05645	0.218234	0	0
Yaf2	2.20194e-06	0.00057821	-0.697263	60.8665	46.3338	56.497	37.6235	30.4148	32.8862
Trip4	2.79215e-06	0.00070296	-0.587331	65.9771	61.1956	55.119	38.5401	41.333	41.4349
Epn2	3.46047e-06	0.000830517	-0.766225	123.851	117.779	71.0576	62.1966	62.1619	59.5354
Fcrls	5.68378e-06	0.00133465	-1.32717	4.83433	8.9834	7.90039	2.13869	3.11947	3.40202
Kirrel2	6.60629e-06	0.0015365	-0.608263	58.7026	55.6187	61.917	44.6506	35.6464	35.3287
Ikzf1	1.00098e-05	0.00219417	-1.74176	2.07186	2.11019	2.02103	0.480114	0.584901	0.785082
Ctnnbip1	1.52834e-05	0.00321755	-1.821	54.3287	60.6228	10.3348	12.0029	11.9905	11.4709
Ndnf	1.68611e-05	0.00351935	-0.629771	61.6953	63.4264	83.5513	48.0114	39.9357	46.9304
Rasal3	2.18082e-05	0.00443815	-2.71373	1.24311	1.35655	1.14831	0	0.357439	0.174463
Pcdh15	2.75817e-05	0.00538859	-0.593345	28.5916	26.8296	27.9729	17.2405	19.1717	18.7983
Cldn5	2.99953e-05	0.00581361	-0.571842	85.8669	104.605	129.254	74.1558	65.2814	75.7168
Csf3r	4.39795e-05	0.00795574	-1.76536	1.38124	1.86903	2.71002	0.567408	0.487417	0.69785
Il10ra	4.75655e-05	0.00854116	-1.27883	2.9006	3.46675	3.76647	1.52764	1.10481	1.57016
Kdr	5.32918e-05	0.00923006	-0.622142	87.9848	89.2913	136.557	62.8077	66.3862	74.6264
Gdf10	5.4076e-05	0.00929993	-0.58146	29.8347	25.8047	28.5241	19.7283	17.612	18.8856
OTTMUSG00000016609	6.7378e-05	0.0110432	-0.99514	29.1441	22.7298	33.4848	9.82052	11.633	21.3717
Bin2	6.99314e-05	0.0113099	-1.42729	3.22289	3.4366	4.91478	2.00775	0.844856	1.48293
Pdgfra	7.3666e-05	0.0117581	-0.540741	152.995	105.208	134.628	86.3769	83.9332	99.6182
Ncf1	8.15644e-05	0.0128509	-1.31075	2.85456	4.79315	5.14444	1.35305	1.59223	2.2244
Cxcl12	8.34444e-05	0.0130628	-0.581317	121.319	101.169	154.195	73.5011	82.4385	95.6927
Slco1c1	8.70061e-05	0.0135336	-0.419191	288.541	310.771	331.817	231.11	225.902	239.363
Comt	0.00010119	0.0153489	-0.888257	30.4793	66.4711	64.3974	30.029	28.4977	28.6991
Matn4	0.00010659	0.0159695	-0.872435	10.3593	7.65699	10.2889	5.15032	4.45174	5.8445
Ltbp4	0.000131115	0.0187248	-0.567347	72.9754	67.6769	101.832	49.1462	56.7354	57.6163
Tinagl1	0.000180862	0.0244023	-0.702434	15.4238	13.9876	17.0869	7.81277	9.71585	10.9911
Etv5	0.000185337	0.0248688	-0.383979	218.143	222.053	217.536	176.464	168.906	158.674
Havcr2	0.000247361	0.031962	-1.71527	2.16394	1.56757	1.10238	0.611055	0.422428	0.436157
Rgs10	0.000271888	0.0343745	-0.850239	5.75516	6.93349	7.11954	4.05915	3.5419	3.40202
Inpp5d	0.000287698	0.035382	-0.823879	7.55077	11.6362	12.0803	6.15419	5.49157	6.06258
Tprkb	0.000309715	0.0376297	-0.398319	337.713	311.856	285.976	237.002	248.973	223.792
Hmcn1	0.00034197	0.0407378	-0.543394	49.9087	51.127	71.7466	39.2821	38.6034	40.6062
Fosb	0.000380281	0.0444346	-0.580921	55.4797	60.1707	87.7311	43.6904	44.29	47.9336
Ccr5	0.000388392	0.0451663	-2.9976	0.460413	1.77859	1.51577	0.392821	0	0.0872313
Slc19a3	0.000393831	0.0455817	-0.633986	14.503	17.4845	20.5778	11.8719	10.7232	11.2965
