# Supplementary material for: Astrocytic phagocytosis is a compensatory mechanism for microglial dysfunction
Source: EMBO J. 2020 Sep 22;39(22):e104464. doi: 10.15252/embj.2020104464 (PMC7667883; doi:10.15252/embj.2020104464)
Supplement: Supplementary file 6 — Table EV4 [file EMBJ-39-e104464-s006.xlsx]

## Sheet: Table S3
Table EV4 The GO biological process terms enriched in isolated hippocampal astrocytes of Siglechdtr/dtr mice 2 days after DT administration.
GO term name	Term ID	p-value
inflammatory response	GO:0006954	4.02079e-13
defense response	GO:0006952	5.40247e-12
system development	GO:0048731	3.36854e-10
developmental process	GO:0032502	2.3014e-09
anatomical structure development	GO:0048856	2.80255e-09
multicellular organism development	GO:0007275	3.08384e-09
movement of cell or subcellular component	GO:0006928	4.26524e-09
regulation of response to external stimulus	GO:0032101	7.6972e-09
locomotion	GO:0040011	3.88922e-08
cell motility	GO:0048870	6.51524e-08
localization of cell	GO:0051674	6.51524e-08
anatomical structure morphogenesis	GO:0009653	1.16227e-07
response to external stimulus	GO:0009605	1.21413e-07
response to stress	GO:0006950	1.60002e-07
regulation of multicellular organismal process	GO:0051239	2.78555e-07
localization	GO:0051179	3.25187e-07
cell migration	GO:0016477	3.64839e-07
response to cytokine	GO:0034097	7.0562e-07
cellular response to cytokine stimulus	GO:0071345	1.07427e-06
wound healing	GO:0042060	1.12159e-06
immune response	GO:0006955	2.12115e-06
regulation of response to stress	GO:0080134	2.17216e-06
regulation of immune system process	GO:0002682	3.03017e-06
positive regulation of multicellular organismal process	GO:0051240	3.84329e-06
regulation of developmental process	GO:0050793	4.50436e-06
immune system process	GO:0002376	4.57715e-06
response to other organism	GO:0051707	5.22001e-06
response to external biotic stimulus	GO:0043207	5.48854e-06
regulation of localization	GO:0032879	6.8267e-06
response to biotic stimulus	GO:0009607	8.02597e-06
cell adhesion	GO:0007155	1.03057e-05
regulation of defense response	GO:0031347	1.11174e-05
multicellular organismal process	GO:0032501	1.13972e-05
immune effector process	GO:0002252	1.24416e-05
response to wounding	GO:0009611	1.24902e-05
biological adhesion	GO:0022610	1.25233e-05
animal organ development	GO:0048513	2.23826e-05
regulation of response to stimulus	GO:0048583	3.3431e-05
cellular developmental process	GO:0048869	3.81796e-05
positive regulation of biological process	GO:0048518	4.03072e-05
positive regulation of response to stimulus	GO:0048584	4.27571e-05
cell differentiation	GO:0030154	4.86238e-05
cytokine-mediated signaling pathway	GO:0019221	5.34987e-05
positive regulation of protein phosphorylation	GO:0001934	6.90384e-05
tube development	GO:0035295	8.67697e-05
positive regulation of developmental process	GO:0051094	9.92267e-05
regulation of cytokine production	GO:0001817	0.000104351
tube morphogenesis	GO:0035239	0.000104576
defense response to other organism	GO:0098542	0.000109678
cytokine production	GO:0001816	0.000118716
regulation of cellular component movement	GO:0051270	0.00012394
regulation of cell migration	GO:0030334	0.000133518
anatomical structure formation involved in morphogenesis	GO:0048646	0.000158895
positive regulation of phosphate metabolic process	GO:0045937	0.000161687
positive regulation of phosphorus metabolic process	GO:0010562	0.000161687
positive regulation of phosphorylation	GO:0042327	0.000178571
positive regulation of response to external stimulus	GO:0032103	0.000180294
positive regulation of cytokine production	GO:0001819	0.000189158
regulation of molecular function	GO:0065009	0.000209529
cellular response to lipopolysaccharide	GO:0071222	0.000209624
cellular response to molecule of bacterial origin	GO:0071219	0.00026315
regulation of phosphorylation	GO:0042325	0.000266682
regulation of multicellular organismal development	GO:2000026	0.000301495
positive regulation of cellular process	GO:0048522	0.00030441
positive regulation of cellular protein metabolic process	GO:0032270	0.00030682
regulation of protein metabolic process	GO:0051246	0.000312915
regulation of body fluid levels	GO:0050878	0.000338451
regulation of locomotion	GO:0040012	0.00034053
regulation of cell motility	GO:2000145	0.000353285
positive regulation of protein metabolic process	GO:0051247	0.000382718
blood coagulation	GO:0007596	0.000389479
organonitrogen compound metabolic process	GO:1901564	0.000425112
hemostasis	GO:0007599	0.000436948
coagulation	GO:0050817	0.000462532
positive regulation of cell migration	GO:0030335	0.000480107
regulation of protein phosphorylation	GO:0001932	0.000551542
regulation of cell adhesion	GO:0030155	0.000565254
positive regulation of signal transduction	GO:0009967	0.000684716
regulation of anatomical structure morphogenesis	GO:0022603	0.000721792
cellular response to biotic stimulus	GO:0071216	0.000729746
response to lipopolysaccharide	GO:0032496	0.000731879
multi-organism process	GO:0051704	0.000738426
positive regulation of protein modification process	GO:0031401	0.000860774
positive regulation of cell motility	GO:2000147	0.000860792
regeneration	GO:0031099	0.000886868
negative regulation of multicellular organismal process	GO:0051241	0.000898737
positive regulation of cell differentiation	GO:0045597	0.00109612
response to molecule of bacterial origin	GO:0002237	0.00113844
positive regulation of ERK1 and ERK2 cascade	GO:0070374	0.00120764
regulation of signal transduction	GO:0009966	0.00124912
positive regulation of cellular metabolic process	GO:0031325	0.00143567
positive regulation of cellular component movement	GO:0051272	0.00149847
angiogenesis	GO:0001525	0.00156109
positive regulation of MAPK cascade	GO:0043410	0.00168319
neurogenesis	GO:0022008	0.00169911
positive regulation of locomotion	GO:0040017	0.00172374
acute inflammatory response	GO:0002526	0.00228818
vasculature development	GO:0001944	0.00232495
positive regulation of peptidyl-tyrosine phosphorylation	GO:0050731	0.00260509
leukocyte mediated immunity	GO:0002443	0.0027395
positive regulation of cell communication	GO:0010647	0.00276803
regulation of cellular protein metabolic process	GO:0032268	0.00281895
cardiovascular system development	GO:0072358	0.00294278
regulation of phosphate metabolic process	GO:0019220	0.00300957
positive regulation of signaling	GO:0023056	0.00300957
regulation of phosphorus metabolic process	GO:0051174	0.00304563
regulation of cell communication	GO:0010646	0.0030659
protein metabolic process	GO:0019538	0.00321563
blood vessel morphogenesis	GO:0048514	0.00323724
cell death	GO:0008219	0.0033437
regulation of signaling	GO:0023051	0.00351627
extracellular matrix organization	GO:0030198	0.00404136
response to bacterium	GO:0009617	0.00419729
positive regulation of defense response	GO:0031349	0.00437655
regulation of angiogenesis	GO:0045765	0.00447282
innate immune response	GO:0045087	0.00450598
regulation of epithelial cell apoptotic process	GO:1904035	0.00483095
negative regulation of biological process	GO:0048519	0.00494459
regulation of peptidyl-tyrosine phosphorylation	GO:0050730	0.0052314
inflammatory response to antigenic stimulus	GO:0002437	0.00526372
blood vessel development	GO:0001568	0.00540233
negative regulation of cell death	GO:0060548	0.00555884
regulation of catalytic activity	GO:0050790	0.00563687
cell surface receptor signaling pathway	GO:0007166	0.00655094
cellular response to interferon-gamma	GO:0071346	0.00662968
positive regulation of metabolic process	GO:0009893	0.00664324
regulation of cell-cell adhesion	GO:0022407	0.00774645
positive regulation of immune system process	GO:0002684	0.00853223
neuron death	GO:0070997	0.00864619
circulatory system development	GO:0072359	0.00865419
regulation of immune effector process	GO:0002697	0.00888509
cellular response to organic substance	GO:0071310	0.00899633
signal transduction by protein phosphorylation	GO:0023014	0.0104163
regulation of MAPK cascade	GO:0043408	0.0108504
regulation of inflammatory response	GO:0050727	0.0123648
negative regulation of programmed cell death	GO:0043069	0.0124659
regulation of multi-organism process	GO:0043900	0.0125817
positive regulation of nitrogen compound metabolic process	GO:0051173	0.0132432
regulation of vasculature development	GO:1901342	0.0142767
tissue development	GO:0009888	0.0144872
negative regulation of neuron death	GO:1901215	0.0149734
regulation of neuron death	GO:1901214	0.0155444
granulocyte migration	GO:0097530	0.015748
cellular response to chemical stimulus	GO:0070887	0.0160453
protein phosphorylation	GO:0006468	0.016095
regulation of wound healing	GO:0061041	0.0165622
extracellular structure organization	GO:0043062	0.0180948
fibrinolysis	GO:0042730	0.0183908
nervous system development	GO:0007399	0.0200965
cell-cell adhesion	GO:0098609	0.0201352
regulation of cell differentiation	GO:0045595	0.0202253
positive regulation of phagocytosis	GO:0050766	0.0225006
regulation of protein modification process	GO:0031399	0.0228127
cell population proliferation	GO:0008283	0.0247783
cell development	GO:0048468	0.0250866
response to interferon-gamma	GO:0034341	0.0256295
cilium movement	GO:0003341	0.026308
MAPK cascade	GO:0000165	0.027731
response to organic substance	GO:0010033	0.0277411
response to oxygen-containing compound	GO:1901700	0.0287261
epithelial cell apoptotic process	GO:1904019	0.0290181
transport	GO:0006810	0.0294088
myeloid leukocyte migration	GO:0097529	0.0294966
cell junction assembly	GO:0034329	0.0294966
regulation of cell death	GO:0010941	0.0299641
peptidyl-tyrosine phosphorylation	GO:0018108	0.0305624
regulation of blood coagulation	GO:0030193	0.0306193
negative regulation of blood coagulation	GO:0030195	0.0309769
negative regulation of cellular process	GO:0048523	0.0310959
generation of neurons	GO:0048699	0.0320627
negative regulation of apoptotic process	GO:0043066	0.0326593
establishment of localization	GO:0051234	0.0327617
regulation of hemostasis	GO:1900046	0.0329789
peptidyl-tyrosine modification	GO:0018212	0.0330221
negative regulation of hemostasis	GO:1900047	0.0344681
regulation of ERK1 and ERK2 cascade	GO:0070372	0.0368203
phosphorylation	GO:0016310	0.0377348
regulation of coagulation	GO:0050818	0.0381381
negative regulation of coagulation	GO:0050819	0.0382579
neutrophil migration	GO:1990266	0.0383604
gliogenesis	GO:0042063	0.0389525
activation of protein kinase activity	GO:0032147	0.0400065
regulation of dendritic cell differentiation	GO:2001198	0.0486901
