# Supplementary material for: Astrocytic phagocytosis is a compensatory mechanism for microglial dysfunction
Source: EMBO J. 2020 Sep 22;39(22):e104464. doi: 10.15252/embj.2020104464 (PMC7667883; doi:10.15252/embj.2020104464)
Supplement: Supplementary file 7 — Source Data for Expanded View [file EMBJ-39-e104464-s008.zip]

Archive with 1 entries (1 files):
- embj2020104464-sup-0008-SDataFigEV/embj2020104464-sup-0008-SDataFigEV.tif
